# Supplementary material for: The Sense of Smell (SoS) Atlas: Its Creation and First Application to Investigate COVID‐19 Related Anosmia With a Comprehensive Quantitative MRI Protocol
Source: J Magn Reson Imaging. 2025 Oct 3;63(2):574–93. doi: 10.1002/jmri.70128 (PMC12811004; doi:10.1002/jmri.70128)
Supplement: Supplementary file 1 — Data S1: jmri70128‐sup‐0001‐supinfo.zip. [file JMRI-63-574-s001.zip]

Archive with 5 entries (5 files):
- Supplementary_figure.docx
- Supplementary_results_clear.docx
- Supplementary_Table2.xlsx
- Supplementary_Table3.xlsx
- Supplementary_table-clean.docx
