# Supplementary material for: The Sense of Smell (SoS) Atlas: Its Creation and First Application to Investigate COVID‐19 Related Anosmia With a Comprehensive Quantitative MRI Protocol
Source: J Magn Reson Imaging. 2025 Oct 3;63(2):574–93. doi: 10.1002/jmri.70128 (PMC12811004; doi:10.1002/jmri.70128)
Supplement: Supplementary file 1 — Data S1: jmri70128‐sup‐0001‐supinfo.zip. [file JMRI-63-574-s001.zip › Supplementary_Table2.xlsx]

## Sheet: Foglio 1 
ROIs and Tracts	FA [a.u.]	MD [x10^3 mm^2/s]	vintra [a.u.]	viso [a.u.]	qT1 [ms]	BPF [a.u.]	T2b [ms]	g-ratio [a.u.]	MTV [a.u.]	T2* [ms]	χpos [ppm]	χneg [ppm]	QSM [ppm]
OB R	0.22 ± 0.10 0.19 ± 0.07 0.19 ± 0.09 p1/i1 = 0.14/0.06 p2/i2 = 0.10/0.06 p3/i3 = 0.72/-0.01	1.80 ± 0.36 1.92 ± 0.51 1.67 ± 0.41 p1/i1 = 0.88/0.03 p2/i2 = 0.51/-0.19 p3/i3 = 0.18/0.26	0.20 ± 0.11 0.20 ± 0.14 0.24 ± 0.21 p1/i1 = 0.96/-0.00 p2/i2 = 0.89/0.01 p3/i3 = 0.60/-0.04	0.61 ± 0.19 0.70 ± 0.18 0.60 ± 0.18 p1/i1 = 0.60/-0.04 p2/i2 = 0.18/-0.14 p3/i3 = 0.09/0.11	2.15 ± 0.38 2.30 ± 0.45 2.19 ± 0.48 p1/i1 = 0.78/-0.06 p2/i2 = 0.52/-0.20 p3/i3 = 0.76/0.14	0.07 ± 0.07 0.04 ± 0.05 0.04 ± 0.03 p1/i1 = 0.18/0.04 p2/i2 = 0.22/0.04 p3/i3 = 0.82/-0.01	17.28 ± 12.89 21.14 ± 10.16 18.74 ± 11.43 p1/i1 = 0.86/-0.95 p2/i2 = 0.67/-2.98 p3/i3 = 0.86/2.33	0.76 ± 0.18 0.74 ± 0.20 0.78 ± 0.16 p1/i1 = 0.80/0.02 p2/i2 = 0.93/0.01 p3/i3 = 0.80/-0.02	0.39 ± 0.32 0.29 ± 0.23 0.23 ± 0.19 p1/i1 = NaN/NaN p2/i2 = NaN/NaN p3/i3 = NaN/NaN	47.55 ± 13.22 47.30 ± 16.75 45.31 ± 14.32 p1/i1 = NaN/NaN p2/i2 = NaN/NaN p3/i3 = NaN/NaN	0.01 ± 0.01 0.01 ± 0.01 0.02 ± 0.01 p1/i1 = NaN/NaN p2/i2 = NaN/NaN p3/i3 = NaN/NaN	0.03 ± 0.01 0.03 ± 0.02 0.03 ± 0.02 p1/i1 = NaN/NaN p2/i2 = NaN/NaN p3/i3 = NaN/NaN	-0.03 ± 0.03 -0.02 ± 0.04 -0.02 ± 0.04 p1/i1 = NaN/NaN p2/i2 = NaN/NaN p3/i3 = NaN/NaN
AON R	0.16 ± 0.02 0.17 ± 0.03 0.15 ± 0.02 p1/i1 = 0.11/0.02 p2/i2 = 0.59/-0.01 p3/i3 = 0.03/0.02	1.79 ± 0.20 1.56 ± 0.38 1.78 ± 0.33 p1/i1 = 0.48/-0.11 p2/i2 = 0.37/0.16 p3/i3 = 0.08/-0.23	0.23 ± 0.05 0.24 ± 0.06 0.22 ± 0.04 p1/i1 = 0.34/0.02 p2/i2 = 0.92/-0.00 p3/i3 = 0.22/0.02	0.53 ± 0.05 0.45 ± 0.15 0.54 ± 0.13 p1/i1 = 0.65/-0.03 p2/i2 = 0.28/0.09 p3/i3 = 0.06/-0.10	2.25 ± 0.18 2.12 ± 0.79 2.28 ± 0.28 p1/i1 = 0.80/-0.05 p2/i2 = 0.11/0.30 p3/i3 = 0.01/-0.33	0.04 ± 0.01 0.05 ± 0.01 0.04 ± 0.01 p1/i1 = 0.74/0.00 p2/i2 = 0.09/-0.01 p3/i3 = 0.00/0.01	9.38 ± 3.84 9.28 ± 2.71 10.63 ± 5.30 p1/i1 = 0.53/-1.62 p2/i2 = 0.84/-0.32 p3/i3 = 0.53/-0.89	0.78 ± 0.05 0.74 ± 0.07 0.78 ± 0.04 p1/i1 = 0.89/0.00 p2/i2 = 0.06/0.05 p3/i3 = 0.01/-0.05	0.16 ± 0.06 0.13 ± 0.06 0.13 ± 0.05 p1/i1 = 0.70/0.03 p2/i2 = 0.33/0.04 p3/i3 = 0.80/-0.01	46.93 ± 8.53 44.41 ± 9.83 48.61 ± 7.17 p1/i1 = 0.92/-0.49 p2/i2 = 0.93/-0.49 p3/i3 = 0.92/-1.04	0.03 ± 0.01 0.02 ± 0.01 0.03 ± 0.01 p1/i1 = 0.18/-0.01 p2/i2 = 0.24/-0.01 p3/i3 = 0.50/-0.00	0.04 ± 0.02 0.03 ± 0.02 0.03 ± 0.02 p1/i1 = 0.56/-0.00 p2/i2 = 0.48/0.00 p3/i3 = 0.06/-0.01	-0.01 ± 0.03 -0.02 ± 0.04 -0.03 ± 0.04 p1/i1 = 1.00/-0.00 p2/i2 = 0.80/-0.00 p3/i3 = 0.45/0.01
OT R	0.28 ± 0.06 0.25 ± 0.05 0.24 ± 0.06 p1/i1 = 0.26/0.04 p2/i2 = 0.41/0.03 p3/i3 = 0.61/0.01	1.39 ± 0.48 1.49 ± 0.46 1.47 ± 0.43 p1/i1 = 0.44/-0.20 p2/i2 = 0.38/-0.20 p3/i3 = 0.99/0.00	0.33 ± 0.10 0.29 ± 0.09 0.28 ± 0.09 p1/i1 = 0.18/0.07 p2/i2 = 0.19/0.07 p3/i3 = 0.73/0.01	0.44 ± 0.20 0.45 ± 0.24 0.47 ± 0.22 p1/i1 = 0.59/-0.08 p2/i2 = 0.63/-0.06 p3/i3 = 0.71/-0.03	1.81 ± 0.41 1.92 ± 0.84 1.87 ± 0.41 p1/i1 = 0.43/-0.15 p2/i2 = 0.95/-0.01 p3/i3 = 0.43/-0.14	0.05 ± 0.01 0.06 ± 0.02 0.04 ± 0.01 p1/i1 = 0.28/0.01 p2/i2 = 0.65/-0.00 p3/i3 = 0.05/0.01	12.51 ± 5.79 10.18 ± 4.41 9.34 ± 3.07 p1/i1 = 0.07/3.87 p2/i2 = 0.26/2.94 p3/i3 = 0.82/0.30	0.80 ± 0.04 0.74 ± 0.08 0.78 ± 0.04 p1/i1 = 0.58/0.02 p2/i2 = 0.09/0.06 p3/i3 = 0.05/-0.04	0.19 ± 0.03 0.15 ± 0.06 0.15 ± 0.05 p1/i1 = 0.06/0.05 p2/i2 = 0.04/0.06 p3/i3 = 0.99/0.00	59.19 ± 9.93 54.89 ± 13.74 57.87 ± 11.38 p1/i1 = 0.86/1.04 p2/i2 = 0.99/0.05 p3/i3 = 0.86/0.45	0.02 ± 0.01 0.02 ± 0.02 0.02 ± 0.01 p1/i1 = 0.99/0.00 p2/i2 = 0.77/-0.00 p3/i3 = 0.99/0.00	0.03 ± 0.03 0.03 ± 0.02 0.02 ± 0.01 p1/i1 = 0.57/0.01 p2/i2 = 0.94/0.00 p3/i3 = 0.57/0.00	-0.02 ± 0.03 -0.01 ± 0.04 -0.02 ± 0.03 p1/i1 = 0.91/0.00 p2/i2 = 0.55/-0.01 p3/i3 = 0.91/0.01
PirC R	0.24 ± 0.02 0.24 ± 0.03 0.21 ± 0.04 p1/i1 = 0.26/0.02 p2/i2 = 0.82/-0.00 p3/i3 = 0.11/0.02	1.06 ± 0.11 1.07 ± 0.09 1.14 ± 0.22 p1/i1 = 0.16/-0.12 p2/i2 = 0.61/-0.02 p3/i3 = 0.16/-0.08	0.30 ± 0.04 0.30 ± 0.03 0.29 ± 0.03 p1/i1 = 0.35/0.01 p2/i2 = 0.67/0.01 p3/i3 = 0.35/0.01	0.23 ± 0.10 0.23 ± 0.08 0.25 ± 0.13 p1/i1 = 0.38/-0.05 p2/i2 = 0.49/-0.03 p3/i3 = 0.50/-0.02	1.47 ± 0.16 1.62 ± 0.82 1.54 ± 0.19 p1/i1 = 0.42/-0.07 p2/i2 = 0.82/0.04 p3/i3 = 0.10/-0.10	0.05 ± 0.01 0.06 ± 0.02 0.05 ± 0.01 p1/i1 = 0.86/-0.00 p2/i2 = 0.46/-0.01 p3/i3 = 0.50/0.00	11.96 ± 4.80 10.24 ± 3.30 10.28 ± 3.44 p1/i1 = 0.38/2.06 p2/i2 = 0.12/2.89 p3/i3 = 0.70/-0.44	0.76 ± 0.04 0.76 ± 0.06 0.75 ± 0.04 p1/i1 = 0.64/0.01 p2/i2 = 0.38/0.02 p3/i3 = 0.89/-0.00	0.18 ± 0.04 0.16 ± 0.06 0.14 ± 0.03 p1/i1 = 0.22/0.04 p2/i2 = 0.35/0.03 p3/i3 = 0.77/0.01	47.34 ± 7.44 50.80 ± 5.83 51.85 ± 8.85 p1/i1 = 0.17/5.12 p2/i2 = 0.54/2.40 p3/i3 = 0.37/2.16	0.01 ± 0.01 0.02 ± 0.01 0.01 ± 0.01 p1/i1 = 0.48/-0.00 p2/i2 = 0.81/0.00 p3/i3 = 0.32/-0.00	0.02 ± 0.01 0.03 ± 0.01 0.02 ± 0.01 p1/i1 = 0.15/-0.01 p2/i2 = 0.16/-0.01 p3/i3 = 0.55/0.00	-0.02 ± 0.03 -0.02 ± 0.03 -0.02 ± 0.03 p1/i1 = 0.90/0.00 p2/i2 = 0.76/0.00 p3/i3 = 0.84/-0.00
EC R	0.17 ± 0.01 0.18 ± 0.02 0.18 ± 0.01 p1/i1 = 0.71/-0.00 p2/i2 = 0.64/-0.00 p3/i3 = 0.78/-0.00	1.00 ± 0.11 0.95 ± 0.11 1.02 ± 0.21 p1/i1 = 0.52/-0.04 p2/i2 = 0.45/0.06 p3/i3 = 0.29/-0.06	0.31 ± 0.02 0.33 ± 0.03 0.33 ± 0.04 p1/i1 = 0.87/-0.01 p2/i2 = 0.20/-0.02 p3/i3 = 0.87/0.00	0.15 ± 0.10 0.09 ± 0.09 0.16 ± 0.14 p1/i1 = 0.56/-0.03 p2/i2 = 0.29/0.06 p3/i3 = 0.29/-0.06	1.62 ± 0.12 1.72 ± 0.80 1.64 ± 0.19 p1/i1 = 0.89/-0.02 p2/i2 = 0.07/0.11 p3/i3 = 0.10/-0.10	0.04 ± 0.01 0.04 ± 0.01 0.04 ± 0.01 p1/i1 = 0.59/0.00 p2/i2 = 0.23/-0.01 p3/i3 = 0.20/0.01	12.18 ± 4.52 14.38 ± 5.59 16.09 ± 4.97 p1/i1 = 0.23/-3.17 p2/i2 = 0.71/0.85 p3/i3 = 0.23/-2.35	0.83 ± 0.02 0.83 ± 0.05 0.84 ± 0.03 p1/i1 = 0.60/-0.01 p2/i2 = 0.27/0.02 p3/i3 = 0.17/-0.02	0.17 ± 0.04 0.16 ± 0.06 0.15 ± 0.04 p1/i1 = 0.50/0.01 p2/i2 = 0.87/0.00 p3/i3 = 0.50/0.01	57.16 ± 9.21 56.24 ± 12.00 57.08 ± 8.34 p1/i1 = 0.25/-4.49 p2/i2 = 0.11/-5.83 p3/i3 = 0.84/0.70	0.02 ± 0.01 0.02 ± 0.01 0.02 ± 0.01 p1/i1 = 0.69/-0.00 p2/i2 = 0.78/-0.00 p3/i3 = 0.69/0.00	0.02 ± 0.01 0.03 ± 0.01 0.03 ± 0.02 p1/i1 = 0.65/0.00 p2/i2 = 0.65/0.00 p3/i3 = 0.65/0.00	-0.03 ± 0.02 -0.01 ± 0.04 -0.01 ± 0.03 p1/i1 = 0.88/-0.00 p2/i2 = 0.91/-0.00 p3/i3 = 0.88/0.00
Amy R	0.17 ± 0.02 0.18 ± 0.02 0.17 ± 0.01 p1/i1 = 0.10/0.01 p2/i2 = 0.83/0.00 p3/i3 = 0.04/0.01	0.93 ± 0.09 0.93 ± 0.05 0.91 ± 0.05 p1/i1 = 0.55/0.02 p2/i2 = 0.97/0.01 p3/i3 = 0.55/0.02	0.33 ± 0.03 0.33 ± 0.02 0.33 ± 0.02 p1/i1 = 0.85/-0.00 p2/i2 = 0.82/0.00 p3/i3 = 0.85/-0.01	0.06 ± 0.06 0.04 ± 0.03 0.05 ± 0.05 p1/i1 = 0.54/0.02 p2/i2 = 0.09/0.03 p3/i3 = 0.72/-0.01	1.47 ± 0.03 1.63 ± 0.82 1.46 ± 0.04 p1/i1 = 0.21/0.02 p2/i2 = 0.01/0.04 p3/i3 = 0.12/-0.02	0.05 ± 0.01 0.05 ± 0.01 0.06 ± 0.01 p1/i1 = 0.72/-0.00 p2/i2 = 0.18/-0.00 p3/i3 = 0.97/0.00	9.60 ± 0.45 9.84 ± 0.55 9.73 ± 0.40 p1/i1 = 0.75/-0.07 p2/i2 = 0.79/-0.07 p3/i3 = 0.67/0.11	0.77 ± 0.02 0.77 ± 0.04 0.76 ± 0.02 p1/i1 = 0.47/0.01 p2/i2 = 0.11/0.02 p3/i3 = 0.86/-0.00	0.18 ± 0.04 0.17 ± 0.06 0.18 ± 0.04 p1/i1 = 0.42/0.03 p2/i2 = 0.27/0.03 p3/i3 = 0.90/0.00	37.06 ± 8.60 45.77 ± 9.09 46.46 ± 13.14 p1/i1 = 0.50/2.42 p2/i2 = 0.11/4.73 p3/i3 = 0.51/-1.32	0.01 ± 0.01 0.02 ± 0.01 0.01 ± 0.01 p1/i1 = 0.64/-0.00 p2/i2 = 0.91/-0.00 p3/i3 = 0.64/-0.00	0.03 ± 0.01 0.02 ± 0.01 0.03 ± 0.01 p1/i1 = 0.25/-0.00 p2/i2 = 0.59/-0.00 p3/i3 = 0.64/-0.00	-0.02 ± 0.04 -0.00 ± 0.02 -0.01 ± 0.04 p1/i1 = 0.79/0.00 p2/i2 = 0.66/0.00 p3/i3 = 0.79/-0.00
Thal R	0.23 ± 0.01 0.24 ± 0.02 0.23 ± 0.01 p1/i1 = 0.44/-0.01 p2/i2 = 0.03/-0.02 p3/i3 = 0.08/0.01	1.05 ± 0.19 0.90 ± 0.11 0.90 ± 0.15 p1/i1 = 0.14/0.12 p2/i2 = 0.03/0.16 p3/i3 = 0.88/-0.01	0.35 ± 0.05 0.40 ± 0.04 0.40 ± 0.04 p1/i1 = 0.11/-0.04 p2/i2 = 0.05/-0.05 p3/i3 = 0.92/0.00	0.26 ± 0.10 0.16 ± 0.09 0.14 ± 0.07 p1/i1 = 0.13/0.09 p2/i2 = 0.09/0.09 p3/i3 = 0.66/0.01	1.24 ± 0.10 1.34 ± 0.89 1.17 ± 0.13 p1/i1 = 0.40/0.06 p2/i2 = 0.01/0.12 p3/i3 = 0.40/-0.04	0.07 ± 0.01 0.08 ± 0.02 0.08 ± 0.01 p1/i1 = 0.17/-0.01 p2/i2 = 0.01/-0.01 p3/i3 = 0.13/0.01	9.78 ± 0.15 9.77 ± 0.28 10.01 ± 0.31 p1/i1 = 0.11/-0.23 p2/i2 = 0.58/0.07 p3/i3 = 0.02/-0.25	0.73 ± 0.02 0.72 ± 0.05 0.73 ± 0.02 p1/i1 = 0.72/0.01 p2/i2 = 0.00/0.03 p3/i3 = 0.03/-0.02	0.18 ± 0.03 0.17 ± 0.05 0.17 ± 0.04 p1/i1 = 0.98/-0.00 p2/i2 = 0.89/0.00 p3/i3 = 0.98/-0.00	49.06 ± 9.86 50.65 ± 8.00 49.91 ± 8.07 p1/i1 = 0.84/-0.26 p2/i2 = 0.13/1.97 p3/i3 = 0.27/-1.39	0.01 ± 0.01 0.01 ± 0.01 0.01 ± 0.01 p1/i1 = 0.24/-0.01 p2/i2 = 0.02/-0.01 p3/i3 = 0.48/0.00	0.03 ± 0.01 0.03 ± 0.02 0.03 ± 0.02 p1/i1 = 0.38/-0.01 p2/i2 = 0.17/-0.01 p3/i3 = 0.69/0.00	-0.00 ± 0.01 -0.02 ± 0.04 -0.02 ± 0.05 p1/i1 = 0.62/-0.00 p2/i2 = 0.40/-0.00 p3/i3 = 0.68/-0.00
Hippo R	0.15 ± 0.02 0.16 ± 0.01 0.15 ± 0.01 p1/i1 = 0.46/0.01 p2/i2 = 0.49/-0.01 p3/i3 = 0.08/0.01	1.11 ± 0.15 1.02 ± 0.10 1.02 ± 0.17 p1/i1 = 0.36/0.09 p2/i2 = 0.05/0.12 p3/i3 = 0.90/-0.01	0.29 ± 0.03 0.30 ± 0.02 0.31 ± 0.03 p1/i1 = 0.25/-0.02 p2/i2 = 0.15/-0.02 p3/i3 = 0.66/-0.00	0.22 ± 0.10 0.15 ± 0.09 0.12 ± 0.09 p1/i1 = 0.10/0.09 p2/i2 = 0.09/0.09 p3/i3 = 0.66/0.02	1.45 ± 0.06 1.59 ± 0.83 1.44 ± 0.12 p1/i1 = 0.72/0.01 p2/i2 = 0.01/0.08 p3/i3 = 0.26/-0.05	0.05 ± 0.01 0.05 ± 0.01 0.05 ± 0.01 p1/i1 = 0.59/-0.00 p2/i2 = 0.05/-0.01 p3/i3 = 0.59/0.00	9.69 ± 0.22 9.74 ± 0.35 9.83 ± 0.46 p1/i1 = 0.42/-0.19 p2/i2 = 0.83/0.03 p3/i3 = 0.42/-0.14	0.76 ± 0.01 0.76 ± 0.04 0.76 ± 0.03 p1/i1 = 0.73/-0.01 p2/i2 = 0.32/0.01 p3/i3 = 0.32/-0.01	0.12 ± 0.03 0.13 ± 0.05 0.12 ± 0.03 p1/i1 = 0.79/0.02 p2/i2 = 0.54/0.02 p3/i3 = 0.86/0.00	36.26 ± 5.04 40.16 ± 6.69 42.37 ± 9.59 p1/i1 = 0.39/-2.65 p2/i2 = 0.66/1.08 p3/i3 = 0.21/-2.96	0.01 ± 0.01 0.02 ± 0.01 0.01 ± 0.01 p1/i1 = 0.87/0.00 p2/i2 = 0.66/0.00 p3/i3 = 0.76/0.00	0.03 ± 0.01 0.02 ± 0.01 0.02 ± 0.01 p1/i1 = 0.16/-0.00 p2/i2 = 0.33/-0.00 p3/i3 = 0.64/0.00	-0.03 ± 0.03 -0.01 ± 0.04 -0.02 ± 0.04 p1/i1 = 0.84/0.00 p2/i2 = 0.44/0.01 p3/i3 = 0.84/-0.00
Hypo R	0.21 ± 0.03 0.24 ± 0.03 0.23 ± 0.03 p1/i1 = 0.14/-0.02 p2/i2 = 0.10/-0.02 p3/i3 = 0.75/0.00	1.54 ± 0.28 1.28 ± 0.19 1.25 ± 0.21 p1/i1 = 0.08/0.22 p2/i2 = 0.06/0.23 p3/i3 = 0.89/0.01	0.24 ± 0.04 0.28 ± 0.03 0.29 ± 0.04 p1/i1 = 0.12/-0.03 p2/i2 = 0.10/-0.03 p3/i3 = 0.73/-0.00	0.49 ± 0.10 0.36 ± 0.09 0.36 ± 0.08 p1/i1 = 0.02/0.11 p2/i2 = 0.01/0.13 p3/i3 = 0.87/-0.01	1.92 ± 0.21 1.77 ± 0.80 1.59 ± 0.19 p1/i1 = 0.01/0.26 p2/i2 = 0.00/0.32 p3/i3 = 0.72/-0.02	0.04 ± 0.01 0.05 ± 0.01 0.05 ± 0.01 p1/i1 = 0.07/-0.01 p2/i2 = 0.00/-0.02 p3/i3 = 0.03/0.01	9.39 ± 0.53 10.51 ± 3.52 9.78 ± 2.14 p1/i1 = 0.60/-0.61 p2/i2 = 0.89/-0.71 p3/i3 = 0.60/0.45	0.80 ± 0.03 0.76 ± 0.06 0.78 ± 0.03 p1/i1 = 0.33/0.02 p2/i2 = 0.01/0.06 p3/i3 = 0.01/-0.03	0.16 ± 0.06 0.13 ± 0.07 0.15 ± 0.05 p1/i1 = 0.85/0.00 p2/i2 = 0.62/0.01 p3/i3 = 0.85/-0.00	44.34 ± 10.86 46.35 ± 9.71 46.73 ± 8.39 p1/i1 = 0.52/-3.02 p2/i2 = 0.56/-1.89 p3/i3 = 0.77/-0.73	0.01 ± 0.01 0.01 ± 0.01 0.01 ± 0.01 p1/i1 = NaN/NaN p2/i2 = NaN/NaN p3/i3 = NaN/NaN	0.02 ± 0.01 0.03 ± 0.01 0.02 ± 0.01 p1/i1 = 0.94/0.00 p2/i2 = 0.66/0.00 p3/i3 = 0.81/-0.00	0.01 ± 0.04 -0.01 ± 0.04 -0.01 ± 0.04 p1/i1 = 0.65/0.00 p2/i2 = 0.20/-0.01 p3/i3 = 0.03/0.02
Ins R	0.23 ± 0.06 0.22 ± 0.04 0.22 ± 0.06 p1/i1 = 0.98/0.00 p2/i2 = 0.96/-0.00 p3/i3 = 0.98/0.00	1.05 ± 0.14 0.96 ± 0.07 0.97 ± 0.09 p1/i1 = 0.46/0.04 p2/i2 = 0.20/0.06 p3/i3 = 0.55/-0.02	0.32 ± 0.05 0.34 ± 0.03 0.34 ± 0.04 p1/i1 = 0.82/-0.01 p2/i2 = 0.58/-0.02 p3/i3 = 0.82/0.01	0.22 ± 0.09 0.13 ± 0.06 0.14 ± 0.06 p1/i1 = 0.23/0.04 p2/i2 = 0.20/0.04 p3/i3 = 0.61/-0.01	1.37 ± 0.16 1.49 ± 0.85 1.30 ± 0.10 p1/i1 = 0.69/0.05 p2/i2 = 0.42/0.06 p3/i3 = 0.74/-0.01	0.07 ± 0.01 0.07 ± 0.01 0.07 ± 0.01 p1/i1 = 0.92/-0.00 p2/i2 = 0.67/-0.00 p3/i3 = 0.96/-0.00	9.79 ± 0.21 9.92 ± 0.39 9.92 ± 0.32 p1/i1 = 0.10/-1.09 p2/i2 = 0.73/0.05 p3/i3 = 0.27/-0.49	0.73 ± 0.02 0.74 ± 0.05 0.72 ± 0.02 p1/i1 = 0.68/0.01 p2/i2 = 0.81/0.00 p3/i3 = 0.66/0.01	0.15 ± 0.03 0.14 ± 0.04 0.12 ± 0.04 p1/i1 = 0.86/0.02 p2/i2 = 0.47/0.02 p3/i3 = 0.86/0.01	36.25 ± 16.83 41.80 ± 8.30 36.71 ± 10.82 p1/i1 = 0.24/-4.58 p2/i2 = 0.80/-0.87 p3/i3 = 0.24/-3.22	0.02 ± 0.01 0.02 ± 0.01 0.02 ± 0.01 p1/i1 = 0.57/-0.00 p2/i2 = 0.20/-0.00 p3/i3 = 0.56/0.00	0.02 ± 0.01 0.03 ± 0.02 0.03 ± 0.02 p1/i1 = 0.69/0.00 p2/i2 = 0.42/-0.00 p3/i3 = 0.43/0.00	0.00 ± 0.01 -0.02 ± 0.04 0.01 ± 0.04 p1/i1 = 0.25/-0.01 p2/i2 = 0.11/-0.01 p3/i3 = 0.63/0.00
OFC R	0.15 ± 0.02 0.16 ± 0.02 0.15 ± 0.02 p1/i1 = 0.62/-0.01 p2/i2 = 0.33/-0.01 p3/i3 = 0.62/0.01	1.30 ± 0.14 1.11 ± 0.12 1.18 ± 0.20 p1/i1 = 0.34/0.09 p2/i2 = 0.00/0.20 p3/i3 = 0.20/-0.09	0.27 ± 0.03 0.29 ± 0.03 0.28 ± 0.03 p1/i1 = 0.71/-0.01 p2/i2 = 0.16/-0.02 p3/i3 = 0.39/0.01	0.33 ± 0.05 0.22 ± 0.08 0.27 ± 0.09 p1/i1 = 0.24/0.04 p2/i2 = 0.01/0.10 p3/i3 = 0.14/-0.05	1.72 ± 0.18 1.60 ± 0.54 1.59 ± 0.20 p1/i1 = 0.30/0.10 p2/i2 = 0.00/0.27 p3/i3 = 0.07/-0.13	0.07 ± 0.01 0.07 ± 0.02 0.07 ± 0.01 p1/i1 = 0.93/-0.00 p2/i2 = 0.24/-0.01 p3/i3 = 0.28/0.01	8.52 ± 0.31 8.57 ± 0.29 9.60 ± 2.82 p1/i1 = 0.02/-2.30 p2/i2 = 0.26/-0.16 p3/i3 = 0.04/-1.41	0.71 ± 0.02 0.69 ± 0.06 0.69 ± 0.04 p1/i1 = 0.70/0.01 p2/i2 = 0.25/0.03 p3/i3 = 0.31/-0.01	0.14 ± 0.05 0.15 ± 0.13 0.16 ± 0.15 p1/i1 = 0.42/0.02 p2/i2 = 0.64/0.01 p3/i3 = 0.42/0.01	38.70 ± 12.20 46.26 ± 13.53 41.09 ± 9.78 p1/i1 = 0.42/-1.77 p2/i2 = 0.12/-4.44 p3/i3 = 0.34/2.18	0.01 ± 0.01 0.01 ± 0.01 0.02 ± 0.01 p1/i1 = 0.99/0.00 p2/i2 = 0.06/-0.00 p3/i3 = 0.10/0.00	0.03 ± 0.01 0.03 ± 0.01 0.03 ± 0.01 p1/i1 = 0.85/0.00 p2/i2 = 0.13/-0.00 p3/i3 = 0.13/0.00	-0.03 ± 0.04 -0.01 ± 0.03 -0.01 ± 0.02 p1/i1 = 0.90/0.00 p2/i2 = 0.67/0.00 p3/i3 = 0.90/-0.00
OB L	0.20 ± 0.08 0.21 ± 0.12 0.22 ± 0.10 p1/i1 = 0.88/0.01 p2/i2 = 0.99/0.00 p3/i3 = 0.88/-0.01	1.73 ± 0.30 1.90 ± 0.58 1.54 ± 0.38 p1/i1 = 0.87/0.04 p2/i2 = 0.38/-0.28 p3/i3 = 0.05/0.36	0.19 ± 0.07 0.20 ± 0.15 0.27 ± 0.25 p1/i1 = 0.93/-0.01 p2/i2 = 0.60/0.03 p3/i3 = 0.33/-0.07	0.62 ± 0.16 0.72 ± 0.22 0.53 ± 0.19 p1/i1 = 0.93/-0.01 p2/i2 = 0.17/-0.16 p3/i3 = 0.01/0.19	2.26 ± 0.29 2.37 ± 0.66 2.18 ± 0.54 p1/i1 = 0.94/0.09 p2/i2 = 0.39/-0.26 p3/i3 = 0.15/0.31	0.02 ± 0.02 0.05 ± 0.08 0.05 ± 0.04 p1/i1 = 0.30/-0.04 p2/i2 = 0.73/-0.03 p3/i3 = 0.62/-0.01	27.02 ± 11.63 21.19 ± 11.53 16.29 ± 10.33 p1/i1 = 0.02/14.12 p2/i2 = 0.42/6.17 p3/i3 = 0.13/6.34	0.90 ± 0.12 0.78 ± 0.22 0.76 ± 0.15 p1/i1 = 0.02/0.21 p2/i2 = 0.23/0.13 p3/i3 = 0.38/0.05	0.27 ± 0.28 0.24 ± 0.22 0.15 ± 0.15 p1/i1 = NaN/NaN p2/i2 = NaN/NaN p3/i3 = NaN/NaN	38.62 ± 6.49 37.51 ± 14.05 37.90 ± 9.80 p1/i1 = NaN/NaN p2/i2 = NaN/NaN p3/i3 = NaN/NaN	0.03 ± 0.02 0.02 ± 0.01 0.03 ± 0.01 p1/i1 = NaN/NaN p2/i2 = NaN/NaN p3/i3 = NaN/NaN	0.04 ± 0.01 0.03 ± 0.02 0.04 ± 0.02 p1/i1 = NaN/NaN p2/i2 = NaN/NaN p3/i3 = NaN/NaN	-0.00 ± 0.03 -0.02 ± 0.03 -0.02 ± 0.03 p1/i1 = NaN/NaN p2/i2 = NaN/NaN p3/i3 = NaN/NaN
AON L	0.16 ± 0.03 0.18 ± 0.03 0.16 ± 0.02 p1/i1 = 0.35/0.01 p2/i2 = 0.58/-0.01 p3/i3 = 0.07/0.02	1.70 ± 0.35 1.58 ± 0.52 1.61 ± 0.39 p1/i1 = 0.76/-0.06 p2/i2 = 0.87/0.04 p3/i3 = 0.76/-0.06	0.21 ± 0.03 0.25 ± 0.07 0.24 ± 0.05 p1/i1 = 0.82/-0.01 p2/i2 = 0.44/-0.03 p3/i3 = 0.65/0.01	0.50 ± 0.13 0.44 ± 0.22 0.48 ± 0.17 p1/i1 = 0.87/-0.01 p2/i2 = 0.77/0.05 p3/i3 = 0.65/-0.04	2.17 ± 0.42 2.21 ± 0.84 2.05 ± 0.34 p1/i1 = 0.87/0.06 p2/i2 = 0.85/0.14 p3/i3 = 0.87/-0.02	0.04 ± 0.01 0.05 ± 0.02 0.04 ± 0.01 p1/i1 = 0.99/-0.00 p2/i2 = 0.28/-0.01 p3/i3 = 0.14/0.01	9.72 ± 4.91 10.09 ± 3.90 10.65 ± 4.54 p1/i1 = 0.81/0.54 p2/i2 = 0.53/1.26 p3/i3 = 0.81/-0.35	0.75 ± 0.05 0.76 ± 0.07 0.77 ± 0.05 p1/i1 = 0.98/-0.00 p2/i2 = 0.21/0.03 p3/i3 = 0.14/-0.03	0.12 ± 0.03 0.14 ± 0.06 0.12 ± 0.05 p1/i1 = 0.99/0.00 p2/i2 = 0.99/-0.00 p3/i3 = 0.99/0.00	51.45 ± 14.71 49.70 ± 12.40 56.10 ± 16.99 p1/i1 = 0.76/-2.86 p2/i2 = 0.81/-1.03 p3/i3 = 0.76/-0.90	0.02 ± 0.01 0.01 ± 0.01 0.02 ± 0.01 p1/i1 = 0.96/-0.00 p2/i2 = 0.87/0.00 p3/i3 = 0.96/-0.00	0.03 ± 0.03 0.03 ± 0.01 0.02 ± 0.01 p1/i1 = 0.57/0.00 p2/i2 = 0.36/0.00 p3/i3 = 0.45/-0.00	-0.02 ± 0.02 -0.03 ± 0.03 -0.02 ± 0.03 p1/i1 = 0.69/0.00 p2/i2 = 0.95/-0.00 p3/i3 = 0.35/0.01
OT L	0.17 ± 0.03 0.18 ± 0.04 0.17 ± 0.03 p1/i1 = 1.00/0.00 p2/i2 = 0.95/0.00 p3/i3 = 0.94/0.00	1.78 ± 0.74 1.64 ± 0.67 1.68 ± 0.49 p1/i1 = 0.87/-0.12 p2/i2 = 0.65/-0.15 p3/i3 = 0.87/-0.03	0.21 ± 0.09 0.24 ± 0.10 0.23 ± 0.07 p1/i1 = 0.70/0.01 p2/i2 = 0.81/0.01 p3/i3 = 0.70/0.01	0.56 ± 0.27 0.48 ± 0.28 0.53 ± 0.23 p1/i1 = 0.79/-0.03 p2/i2 = 0.99/0.00 p3/i3 = 0.79/-0.04	2.10 ± 0.61 2.17 ± 0.93 2.06 ± 0.53 p1/i1 = 0.74/-0.09 p2/i2 = 0.87/-0.05 p3/i3 = 0.74/-0.07	0.03 ± 0.01 0.04 ± 0.02 0.04 ± 0.02 p1/i1 = 0.60/-0.01 p2/i2 = 0.42/-0.01 p3/i3 = 0.60/0.01	9.14 ± 4.60 12.56 ± 5.33 12.11 ± 5.25 p1/i1 = 0.71/-1.49 p2/i2 = 0.53/-1.55 p3/i3 = 0.79/0.48	0.79 ± 0.05 0.77 ± 0.06 0.78 ± 0.04 p1/i1 = 0.06/0.04 p2/i2 = 0.02/0.06 p3/i3 = 0.43/-0.01	0.12 ± 0.03 0.14 ± 0.07 0.12 ± 0.04 p1/i1 = NaN/NaN p2/i2 = NaN/NaN p3/i3 = NaN/NaN	43.58 ± 8.54 44.93 ± 10.05 48.64 ± 8.51 p1/i1 = NaN/NaN p2/i2 = NaN/NaN p3/i3 = NaN/NaN	0.01 ± 0.01 0.02 ± 0.02 0.01 ± 0.01 p1/i1 = 0.84/0.00 p2/i2 = 0.95/-0.00 p3/i3 = 0.84/0.00	0.02 ± 0.01 0.03 ± 0.01 0.02 ± 0.02 p1/i1 = 0.87/-0.00 p2/i2 = 0.81/0.00 p3/i3 = 0.87/-0.00	-0.02 ± 0.02 -0.01 ± 0.03 -0.01 ± 0.02 p1/i1 = 0.37/0.01 p2/i2 = 0.59/-0.01 p3/i3 = 0.25/0.01
PirC L	0.17 ± 0.02 0.17 ± 0.03 0.17 ± 0.02 p1/i1 = 0.94/-0.00 p2/i2 = 0.70/-0.00 p3/i3 = 0.94/-0.00	1.44 ± 0.24 1.27 ± 0.21 1.37 ± 0.29 p1/i1 = 0.85/-0.02 p2/i2 = 0.21/0.16 p3/i3 = 0.23/-0.12	0.24 ± 0.03 0.26 ± 0.03 0.25 ± 0.04 p1/i1 = 0.93/-0.00 p2/i2 = 0.29/-0.02 p3/i3 = 0.42/0.01	0.38 ± 0.10 0.29 ± 0.11 0.33 ± 0.15 p1/i1 = 0.91/0.01 p2/i2 = 0.14/0.10 p3/i3 = 0.31/-0.05	1.86 ± 0.24 1.84 ± 0.79 1.77 ± 0.27 p1/i1 = 0.99/0.00 p2/i2 = 0.14/0.19 p3/i3 = 0.21/-0.14	0.05 ± 0.01 0.05 ± 0.01 0.05 ± 0.01 p1/i1 = 0.52/-0.00 p2/i2 = 0.03/-0.01 p3/i3 = 0.14/0.01	9.22 ± 0.81 9.71 ± 2.36 9.92 ± 2.72 p1/i1 = 0.98/-0.24 p2/i2 = 0.99/-0.01 p3/i3 = 0.98/0.02	0.75 ± 0.03 0.74 ± 0.06 0.76 ± 0.04 p1/i1 = 0.66/0.01 p2/i2 = 0.10/0.03 p3/i3 = 0.17/-0.02	0.14 ± 0.05 0.14 ± 0.07 0.13 ± 0.05 p1/i1 = 0.41/0.02 p2/i2 = 0.99/0.00 p3/i3 = 0.29/0.02	56.91 ± 7.49 54.01 ± 10.14 54.88 ± 11.48 p1/i1 = 0.33/2.89 p2/i2 = 0.97/0.14 p3/i3 = 0.33/2.39	0.02 ± 0.01 0.01 ± 0.01 0.02 ± 0.01 p1/i1 = 0.24/-0.00 p2/i2 = 0.74/-0.00 p3/i3 = 0.24/-0.00	0.03 ± 0.01 0.03 ± 0.01 0.03 ± 0.01 p1/i1 = 0.93/0.00 p2/i2 = 0.67/0.00 p3/i3 = 0.43/-0.00	-0.01 ± 0.02 -0.02 ± 0.03 -0.01 ± 0.01 p1/i1 = 0.99/-0.00 p2/i2 = 0.59/-0.00 p3/i3 = 0.99/-0.00
EC L	0.17 ± 0.03 0.18 ± 0.02 0.18 ± 0.02 p1/i1 = 0.54/-0.01 p2/i2 = 0.91/0.00 p3/i3 = 0.40/-0.01	1.11 ± 0.15 1.06 ± 0.17 1.09 ± 0.19 p1/i1 = 0.91/-0.01 p2/i2 = 0.57/0.07 p3/i3 = 0.78/-0.03	0.30 ± 0.03 0.31 ± 0.04 0.31 ± 0.04 p1/i1 = 0.70/-0.01 p2/i2 = 0.59/-0.01 p3/i3 = 0.70/-0.01	0.25 ± 0.09 0.18 ± 0.13 0.23 ± 0.13 p1/i1 = 0.97/0.00 p2/i2 = 0.26/0.08 p3/i3 = 0.45/-0.05	1.77 ± 0.12 1.87 ± 0.78 1.78 ± 0.21 p1/i1 = 0.98/-0.02 p2/i2 = 0.27/0.12 p3/i3 = 0.29/-0.10	0.04 ± 0.00 0.04 ± 0.01 0.04 ± 0.01 p1/i1 = 0.44/-0.00 p2/i2 = 0.04/-0.01 p3/i3 = 0.14/0.00	14.52 ± 5.07 13.01 ± 4.73 14.37 ± 5.00 p1/i1 = 0.60/1.16 p2/i2 = 0.08/3.88 p3/i3 = 0.26/-2.10	0.84 ± 0.02 0.83 ± 0.04 0.84 ± 0.03 p1/i1 = 0.42/0.01 p2/i2 = 0.04/0.03 p3/i3 = 0.09/-0.02	0.18 ± 0.06 0.15 ± 0.07 0.17 ± 0.06 p1/i1 = 0.95/0.00 p2/i2 = 0.76/-0.01 p3/i3 = 0.52/0.02	40.34 ± 11.11 43.00 ± 9.35 44.58 ± 8.85 p1/i1 = 0.79/-1.54 p2/i2 = 0.26/-4.39 p3/i3 = 0.40/2.73	0.01 ± 0.01 0.02 ± 0.01 0.01 ± 0.01 p1/i1 = 0.66/-0.00 p2/i2 = 0.94/-0.00 p3/i3 = 0.66/-0.00	0.03 ± 0.01 0.03 ± 0.01 0.03 ± 0.02 p1/i1 = 0.34/0.01 p2/i2 = 0.37/0.01 p3/i3 = 0.87/0.00	-0.03 ± 0.02 -0.01 ± 0.03 -0.01 ± 0.03 p1/i1 = 0.40/-0.01 p2/i2 = 0.59/-0.01 p3/i3 = 0.92/-0.00
Amy L	0.17 ± 0.02 0.17 ± 0.02 0.17 ± 0.01 p1/i1 = 0.54/0.01 p2/i2 = 0.47/0.01 p3/i3 = 0.54/0.00	0.90 ± 0.05 0.89 ± 0.04 0.89 ± 0.05 p1/i1 = 0.91/0.00 p2/i2 = 0.73/0.01 p3/i3 = 0.91/-0.01	0.33 ± 0.02 0.34 ± 0.02 0.34 ± 0.03 p1/i1 = 0.78/-0.00 p2/i2 = 0.58/-0.01 p3/i3 = 0.78/0.00	0.03 ± 0.01 0.03 ± 0.01 0.02 ± 0.01 p1/i1 = 0.03/0.01 p2/i2 = 0.10/0.01 p3/i3 = 0.46/0.00	1.43 ± 0.04 1.60 ± 0.82 1.44 ± 0.05 p1/i1 = 0.95/0.00 p2/i2 = 0.08/0.04 p3/i3 = 0.14/-0.03	0.06 ± 0.01 0.06 ± 0.01 0.06 ± 0.01 p1/i1 = 0.25/-0.00 p2/i2 = 0.01/-0.01 p3/i3 = 0.04/0.01	9.49 ± 0.36 9.41 ± 0.37 9.67 ± 0.42 p1/i1 = 0.85/-0.03 p2/i2 = 0.18/0.24 p3/i3 = 0.08/-0.26	0.75 ± 0.03 0.74 ± 0.05 0.75 ± 0.03 p1/i1 = 0.36/0.01 p2/i2 = 0.05/0.03 p3/i3 = 0.12/-0.02	0.17 ± 0.03 0.16 ± 0.05 0.16 ± 0.04 p1/i1 = 0.75/0.01 p2/i2 = 0.94/0.00 p3/i3 = 0.75/0.01	48.13 ± 12.77 50.71 ± 9.96 52.53 ± 9.73 p1/i1 = 0.48/-2.88 p2/i2 = 0.86/0.54 p3/i3 = 0.47/-3.10	0.02 ± 0.01 0.02 ± 0.01 0.02 ± 0.01 p1/i1 = 0.73/-0.00 p2/i2 = 0.37/-0.00 p3/i3 = 0.73/0.00	0.04 ± 0.01 0.03 ± 0.01 0.03 ± 0.01 p1/i1 = 0.93/-0.00 p2/i2 = 0.53/-0.00 p3/i3 = 0.55/0.00	-0.01 ± 0.02 -0.01 ± 0.02 -0.02 ± 0.03 p1/i1 = 0.67/-0.00 p2/i2 = 1.00/0.00 p3/i3 = 0.65/-0.00
Thal L	0.26 ± 0.02 0.28 ± 0.02 0.27 ± 0.02 p1/i1 = 0.50/-0.01 p2/i2 = 0.04/-0.02 p3/i3 = 0.15/0.01	0.98 ± 0.19 0.84 ± 0.03 0.84 ± 0.04 p1/i1 = 0.02/0.12 p2/i2 = 0.01/0.16 p3/i3 = 0.85/-0.01	0.38 ± 0.05 0.42 ± 0.03 0.43 ± 0.03 p1/i1 = 0.05/-0.04 p2/i2 = 0.02/-0.05 p3/i3 = 0.92/0.00	0.22 ± 0.09 0.12 ± 0.04 0.12 ± 0.04 p1/i1 = 0.01/0.08 p2/i2 = 0.01/0.10 p3/i3 = 0.62/-0.01	1.19 ± 0.10 1.31 ± 0.90 1.12 ± 0.03 p1/i1 = 0.15/0.05 p2/i2 = 0.01/0.10 p3/i3 = 0.26/-0.03	0.08 ± 0.01 0.09 ± 0.02 0.09 ± 0.01 p1/i1 = 0.16/-0.01 p2/i2 = 0.00/-0.01 p3/i3 = 0.10/0.01	9.67 ± 0.08 9.67 ± 0.24 9.88 ± 0.23 p1/i1 = 0.05/-0.23 p2/i2 = 0.50/0.07 p3/i3 = 0.01/-0.24	0.72 ± 0.02 0.71 ± 0.05 0.71 ± 0.01 p1/i1 = 0.68/0.01 p2/i2 = 0.02/0.02 p3/i3 = 0.04/-0.01	0.13 ± 0.04 0.17 ± 0.07 0.13 ± 0.05 p1/i1 = 0.74/0.01 p2/i2 = 0.83/-0.01 p3/i3 = 0.74/0.01	36.18 ± 6.41 38.87 ± 6.43 40.05 ± 9.30 p1/i1 = 0.21/-1.81 p2/i2 = 0.59/0.67 p3/i3 = 0.12/-1.74	0.01 ± 0.01 0.01 ± 0.01 0.01 ± 0.01 p1/i1 = 0.43/-0.01 p2/i2 = 0.51/-0.00 p3/i3 = 0.43/-0.00	0.03 ± 0.01 0.03 ± 0.02 0.03 ± 0.02 p1/i1 = 0.68/-0.00 p2/i2 = 0.93/-0.00 p3/i3 = 0.68/-0.00	-0.01 ± 0.01 -0.03 ± 0.03 -0.02 ± 0.02 p1/i1 = 0.27/-0.01 p2/i2 = 0.45/-0.01 p3/i3 = 0.43/-0.00
Hippo L	0.14 ± 0.01 0.15 ± 0.02 0.15 ± 0.01 p1/i1 = 0.75/-0.00 p2/i2 = 0.31/-0.01 p3/i3 = 0.44/0.01	1.05 ± 0.11 0.98 ± 0.05 0.97 ± 0.07 p1/i1 = 0.32/0.05 p2/i2 = 0.06/0.07 p3/i3 = 0.98/0.00	0.30 ± 0.03 0.31 ± 0.02 0.31 ± 0.03 p1/i1 = 0.53/-0.01 p2/i2 = 0.24/-0.02 p3/i3 = 0.82/-0.00	0.17 ± 0.09 0.11 ± 0.06 0.11 ± 0.09 p1/i1 = 0.57/0.04 p2/i2 = 0.08/0.07 p3/i3 = 0.73/-0.01	1.46 ± 0.06 1.60 ± 0.83 1.44 ± 0.04 p1/i1 = 0.29/0.03 p2/i2 = 0.00/0.08 p3/i3 = 0.04/-0.04	0.05 ± 0.01 0.06 ± 0.01 0.05 ± 0.01 p1/i1 = 0.27/-0.00 p2/i2 = 0.00/-0.01 p3/i3 = 0.04/0.01	9.60 ± 0.28 9.55 ± 0.25 9.76 ± 0.32 p1/i1 = 0.09/-1.05 p2/i2 = 0.17/0.17 p3/i3 = 0.11/-0.66	0.76 ± 0.02 0.75 ± 0.04 0.76 ± 0.02 p1/i1 = 0.78/0.00 p2/i2 = 0.02/0.03 p3/i3 = 0.02/-0.02	0.16 ± 0.06 0.13 ± 0.05 0.14 ± 0.04 p1/i1 = 0.59/0.01 p2/i2 = 0.89/0.00 p3/i3 = 0.59/0.01	36.06 ± 5.58 39.53 ± 8.52 42.25 ± 7.21 p1/i1 = 0.67/-1.45 p2/i2 = 0.24/2.88 p3/i3 = 0.04/-3.74	0.01 ± 0.01 0.02 ± 0.01 0.01 ± 0.01 p1/i1 = 0.49/0.00 p2/i2 = 0.86/-0.00 p3/i3 = 0.26/0.00	0.03 ± 0.01 0.03 ± 0.01 0.03 ± 0.02 p1/i1 = 0.55/0.00 p2/i2 = 0.97/-0.00 p3/i3 = 0.32/0.00	-0.02 ± 0.02 -0.01 ± 0.03 -0.02 ± 0.02 p1/i1 = 0.98/-0.00 p2/i2 = 0.84/-0.00 p3/i3 = 0.98/-0.00
Hypo L	0.23 ± 0.02 0.26 ± 0.03 0.24 ± 0.03 p1/i1 = 0.92/-0.00 p2/i2 = 0.34/-0.02 p3/i3 = 0.20/0.01	1.34 ± 0.33 1.12 ± 0.21 1.10 ± 0.14 p1/i1 = 0.20/0.17 p2/i2 = 0.21/0.18 p3/i3 = 0.94/0.01	0.27 ± 0.04 0.31 ± 0.05 0.31 ± 0.04 p1/i1 = 0.37/-0.02 p2/i2 = 0.40/-0.03 p3/i3 = 0.97/0.00	0.38 ± 0.15 0.27 ± 0.11 0.28 ± 0.10 p1/i1 = 0.31/0.07 p2/i2 = 0.18/0.10 p3/i3 = 0.66/-0.02	1.67 ± 0.29 1.61 ± 0.85 1.43 ± 0.12 p1/i1 = 0.21/0.14 p2/i2 = 0.12/0.21 p3/i3 = 0.63/-0.04	0.05 ± 0.01 0.06 ± 0.02 0.06 ± 0.01 p1/i1 = 0.38/-0.01 p2/i2 = 0.11/-0.01 p3/i3 = 0.38/0.00	9.13 ± 0.28 9.33 ± 0.48 9.36 ± 0.57 p1/i1 = 0.88/-0.04 p2/i2 = 0.59/-0.16 p3/i3 = 0.88/0.04	0.77 ± 0.03 0.75 ± 0.05 0.76 ± 0.02 p1/i1 = 0.66/0.01 p2/i2 = 0.32/0.03 p3/i3 = 0.26/-0.02	0.13 ± 0.03 0.12 ± 0.06 0.11 ± 0.03 p1/i1 = 0.97/0.00 p2/i2 = 0.38/0.02 p3/i3 = 0.22/-0.01	36.27 ± 6.33 40.45 ± 7.31 38.91 ± 7.74 p1/i1 = 0.15/-4.74 p2/i2 = 0.74/1.05 p3/i3 = 0.03/-6.03	0.01 ± 0.00 0.01 ± 0.01 0.01 ± 0.01 p1/i1 = NaN/NaN p2/i2 = NaN/NaN p3/i3 = NaN/NaN	0.03 ± 0.01 0.03 ± 0.01 0.03 ± 0.02 p1/i1 = 0.97/-0.00 p2/i2 = 1.00/-0.00 p3/i3 = 0.97/-0.00	-0.01 ± 0.01 -0.01 ± 0.03 -0.01 ± 0.02 p1/i1 = 0.79/0.00 p2/i2 = 0.93/0.00 p3/i3 = 0.88/0.00
Ins L	0.11 ± 0.02 0.12 ± 0.02 0.13 ± 0.04 p1/i1 = 0.24/-0.02 p2/i2 = 0.37/-0.01 p3/i3 = 0.76/-0.01	1.28 ± 0.24 1.08 ± 0.12 1.07 ± 0.14 p1/i1 = 0.19/0.11 p2/i2 = 0.09/0.13 p3/i3 = 0.81/-0.01	0.26 ± 0.04 0.29 ± 0.03 0.29 ± 0.04 p1/i1 = 0.13/-0.03 p2/i2 = 0.10/-0.03 p3/i3 = 0.91/-0.00	0.28 ± 0.14 0.16 ± 0.10 0.16 ± 0.10 p1/i1 = 0.53/0.05 p2/i2 = 0.26/0.07 p3/i3 = 0.69/-0.01	1.65 ± 0.20 1.69 ± 0.81 1.50 ± 0.15 p1/i1 = 0.37/0.08 p2/i2 = 0.18/0.12 p3/i3 = 0.73/-0.02	0.05 ± 0.01 0.06 ± 0.01 0.07 ± 0.02 p1/i1 = 0.15/-0.01 p2/i2 = 0.07/-0.01 p3/i3 = 0.89/-0.00	10.37 ± 3.33 9.05 ± 0.34 9.07 ± 0.20 p1/i1 = 0.21/1.08 p2/i2 = 0.31/0.91 p3/i3 = 0.97/-0.02	0.74 ± 0.04 0.73 ± 0.05 0.72 ± 0.04 p1/i1 = 0.37/0.02 p2/i2 = 0.13/0.02 p3/i3 = 0.77/-0.00	0.17 ± 0.08 0.14 ± 0.07 0.17 ± 0.08 p1/i1 = 0.79/0.02 p2/i2 = 0.71/0.02 p3/i3 = 1.00/-0.00	46.90 ± 9.16 44.35 ± 7.41 46.88 ± 8.73 p1/i1 = 0.60/-1.72 p2/i2 = 0.52/2.21 p3/i3 = 0.11/-4.22	0.01 ± 0.01 0.02 ± 0.02 0.02 ± 0.01 p1/i1 = 0.41/0.00 p2/i2 = 0.42/0.00 p3/i3 = 0.60/0.00	0.03 ± 0.01 0.03 ± 0.01 0.03 ± 0.01 p1/i1 = 0.72/-0.00 p2/i2 = 0.51/-0.00 p3/i3 = 0.72/0.00	-0.02 ± 0.01 -0.00 ± 0.03 -0.01 ± 0.01 p1/i1 = 0.64/0.01 p2/i2 = 0.87/0.00 p3/i3 = 0.64/0.00
OFC L	0.14 ± 0.02 0.15 ± 0.02 0.15 ± 0.02 p1/i1 = 0.92/-0.00 p2/i2 = 0.55/-0.01 p3/i3 = 0.71/0.00	1.23 ± 0.14 1.13 ± 0.14 1.18 ± 0.21 p1/i1 = 0.86/-0.01 p2/i2 = 0.30/0.09 p3/i3 = 0.34/-0.07	0.28 ± 0.03 0.29 ± 0.03 0.28 ± 0.03 p1/i1 = 0.83/0.00 p2/i2 = 0.65/-0.01 p3/i3 = 0.59/0.01	0.31 ± 0.05 0.24 ± 0.08 0.26 ± 0.11 p1/i1 = 0.64/0.02 p2/i2 = 0.15/0.06 p3/i3 = 0.64/-0.02	1.66 ± 0.19 1.63 ± 0.48 1.58 ± 0.23 p1/i1 = 0.89/0.01 p2/i2 = 0.19/0.14 p3/i3 = 0.45/-0.08	0.07 ± 0.01 0.07 ± 0.02 0.07 ± 0.01 p1/i1 = 0.71/0.00 p2/i2 = 0.59/-0.01 p3/i3 = 0.31/0.01	9.58 ± 2.55 9.46 ± 2.82 9.71 ± 3.03 p1/i1 = 0.20/-1.95 p2/i2 = 0.59/-0.71 p3/i3 = 0.53/-0.62	0.72 ± 0.01 0.69 ± 0.04 0.70 ± 0.04 p1/i1 = 0.81/0.00 p2/i2 = 0.39/0.02 p3/i3 = 0.66/-0.01	0.14 ± 0.05 0.14 ± 0.06 0.13 ± 0.04 p1/i1 = 0.79/0.01 p2/i2 = 0.73/0.01 p3/i3 = 0.79/0.00	38.28 ± 9.48 44.57 ± 6.15 43.10 ± 8.85 p1/i1 = 0.51/-1.91 p2/i2 = 0.27/-3.47 p3/i3 = 0.53/0.98	0.01 ± 0.01 0.02 ± 0.02 0.01 ± 0.01 p1/i1 = 0.49/0.00 p2/i2 = 0.15/-0.00 p3/i3 = 0.05/0.00	0.03 ± 0.01 0.03 ± 0.01 0.03 ± 0.01 p1/i1 = 0.96/-0.00 p2/i2 = 0.09/-0.00 p3/i3 = 0.11/0.00	-0.03 ± 0.02 -0.01 ± 0.03 -0.02 ± 0.02 p1/i1 = 0.89/-0.00 p2/i2 = 0.67/0.00 p3/i3 = 0.89/-0.00
BS	0.35 ± 0.02 0.36 ± 0.02 0.37 ± 0.03 p1/i1 = 0.01/-0.03 p2/i2 = 0.05/-0.02 p3/i3 = 0.37/-0.01	1.33 ± 0.22 1.13 ± 0.22 1.15 ± 0.20 p1/i1 = 0.01/0.28 p2/i2 = 0.04/0.25 p3/i3 = 0.86/-0.01	0.39 ± 0.02 0.41 ± 0.03 0.41 ± 0.04 p1/i1 = 0.00/-0.05 p2/i2 = 0.05/-0.03 p3/i3 = 0.40/-0.01	0.41 ± 0.04 0.35 ± 0.06 0.36 ± 0.05 p1/i1 = 0.02/0.07 p2/i2 = 0.06/0.06 p3/i3 = 0.86/-0.00	1.59 ± 0.26 1.57 ± 0.86 1.48 ± 0.22 p1/i1 = 0.07/0.20 p2/i2 = 0.06/0.25 p3/i3 = 0.23/-0.09	0.06 ± 0.01 0.06 ± 0.01 0.06 ± 0.01 p1/i1 = 0.15/-0.00 p2/i2 = 0.01/-0.01 p3/i3 = 0.05/0.00	10.90 ± 2.79 10.51 ± 1.83 11.72 ± 3.36 p1/i1 = 0.56/-1.06 p2/i2 = 0.21/1.27 p3/i3 = 0.25/-1.51	0.80 ± 0.02 0.79 ± 0.04 0.80 ± 0.02 p1/i1 = 0.88/0.00 p2/i2 = 0.06/0.02 p3/i3 = 0.06/-0.02	0.18 ± 0.05 0.18 ± 0.06 0.18 ± 0.06 p1/i1 = 0.44/-0.03 p2/i2 = 0.63/-0.01 p3/i3 = 0.67/-0.01	41.28 ± 8.24 47.03 ± 8.02 46.17 ± 7.03 p1/i1 = 0.06/-5.39 p2/i2 = 0.09/-4.67 p3/i3 = 0.89/-0.24	0.02 ± 0.02 0.01 ± 0.01 0.02 ± 0.02 p1/i1 = 0.96/-0.00 p2/i2 = 0.58/-0.00 p3/i3 = 0.40/0.00	0.03 ± 0.01 0.03 ± 0.01 0.04 ± 0.01 p1/i1 = 0.81/-0.00 p2/i2 = 0.47/-0.00 p3/i3 = 0.59/0.00	-0.00 ± 0.01 -0.02 ± 0.02 -0.02 ± 0.03 p1/i1 = 0.89/0.00 p2/i2 = 0.99/0.00 p3/i3 = 0.89/0.00
Cb CrusI R	0.17 ± 0.01 0.19 ± 0.03 0.18 ± 0.02 p1/i1 = 0.48/-0.01 p2/i2 = 0.44/-0.01 p3/i3 = 0.51/0.01	1.01 ± 0.11 0.92 ± 0.12 0.94 ± 0.15 p1/i1 = 0.65/0.03 p2/i2 = 0.43/0.04 p3/i3 = 0.65/-0.02	0.37 ± 0.04 0.40 ± 0.05 0.40 ± 0.03 p1/i1 = 0.33/-0.02 p2/i2 = 0.32/-0.02 p3/i3 = 0.73/0.00	0.24 ± 0.08 0.16 ± 0.09 0.16 ± 0.10 p1/i1 = 0.27/0.05 p2/i2 = 0.25/0.05 p3/i3 = 0.95/-0.00	1.56 ± 0.10 1.66 ± 0.81 1.52 ± 0.14 p1/i1 = 0.71/0.02 p2/i2 = 0.26/0.05 p3/i3 = 0.34/-0.04	0.04 ± 0.01 0.05 ± 0.01 0.05 ± 0.01 p1/i1 = 0.62/-0.00 p2/i2 = 0.08/-0.01 p3/i3 = 0.04/0.01	11.57 ± 4.04 10.39 ± 3.26 12.55 ± 4.40 p1/i1 = 0.47/-1.31 p2/i2 = 0.88/0.26 p3/i3 = 0.33/-1.86	0.84 ± 0.02 0.82 ± 0.04 0.83 ± 0.02 p1/i1 = 0.92/-0.00 p2/i2 = 0.15/0.02 p3/i3 = 0.02/-0.02	0.12 ± 0.03 0.13 ± 0.06 0.12 ± 0.04 p1/i1 = 0.92/0.00 p2/i2 = 0.99/-0.00 p3/i3 = 0.78/0.01	43.39 ± 7.34 48.23 ± 7.59 49.50 ± 7.24 p1/i1 = 0.68/-1.30 p2/i2 = 0.50/-3.04 p3/i3 = 0.24/3.56	0.02 ± 0.01 0.02 ± 0.02 0.01 ± 0.01 p1/i1 = 0.85/0.00 p2/i2 = 0.84/-0.00 p3/i3 = 0.80/0.00	0.03 ± 0.01 0.04 ± 0.03 0.03 ± 0.01 p1/i1 = 0.25/0.01 p2/i2 = 0.42/0.00 p3/i3 = 0.71/0.00	-0.01 ± 0.01 -0.02 ± 0.03 -0.02 ± 0.02 p1/i1 = 0.71/-0.00 p2/i2 = 0.59/-0.01 p3/i3 = 0.63/0.00
Cb LobVI R	0.17 ± 0.01 0.19 ± 0.02 0.19 ± 0.02 p1/i1 = 0.06/-0.02 p2/i2 = 0.20/-0.01 p3/i3 = 0.90/-0.00	0.87 ± 0.06 0.82 ± 0.07 0.79 ± 0.07 p1/i1 = 0.03/0.08 p2/i2 = 0.29/0.04 p3/i3 = 0.35/0.03	0.41 ± 0.04 0.44 ± 0.03 0.45 ± 0.04 p1/i1 = 0.02/-0.05 p2/i2 = 0.22/-0.03 p3/i3 = 0.28/-0.01	0.12 ± 0.05 0.07 ± 0.06 0.06 ± 0.05 p1/i1 = 0.21/0.05 p2/i2 = 0.42/0.03 p3/i3 = 0.58/0.01	1.44 ± 0.07 1.59 ± 0.83 1.40 ± 0.06 p1/i1 = 0.14/0.05 p2/i2 = 0.26/0.04 p3/i3 = 0.93/0.00	0.05 ± 0.01 0.05 ± 0.01 0.05 ± 0.01 p1/i1 = 0.73/-0.00 p2/i2 = 0.14/-0.01 p3/i3 = 0.09/0.01	9.58 ± 0.24 9.23 ± 0.39 9.62 ± 0.29 p1/i1 = 0.11/-0.23 p2/i2 = 0.33/0.15 p3/i3 = 0.00/-0.39	0.82 ± 0.01 0.81 ± 0.04 0.82 ± 0.02 p1/i1 = 0.26/-0.01 p2/i2 = 0.57/0.01 p3/i3 = 0.01/-0.02	0.14 ± 0.05 0.15 ± 0.06 0.14 ± 0.05 p1/i1 = 0.71/0.02 p2/i2 = 0.66/0.02 p3/i3 = 0.71/0.01	41.12 ± 7.87 43.10 ± 6.76 42.42 ± 5.53 p1/i1 = 0.43/-1.21 p2/i2 = 0.81/-0.43 p3/i3 = 0.43/-0.85	0.01 ± 0.01 0.02 ± 0.02 0.01 ± 0.01 p1/i1 = 0.95/-0.00 p2/i2 = 0.56/-0.00 p3/i3 = 0.44/0.00	0.02 ± 0.01 0.05 ± 0.06 0.03 ± 0.01 p1/i1 = 0.59/0.00 p2/i2 = 0.46/0.00 p3/i3 = 0.98/0.00	-0.01 ± 0.01 -0.03 ± 0.04 -0.02 ± 0.01 p1/i1 = 0.73/-0.00 p2/i2 = 0.60/-0.00 p3/i3 = 0.73/0.00
Cb CrusII R	0.20 ± 0.02 0.22 ± 0.07 0.21 ± 0.02 p1/i1 = 0.97/-0.00 p2/i2 = 0.86/-0.01 p3/i3 = 0.62/0.01	0.97 ± 0.14 0.82 ± 0.09 0.83 ± 0.09 p1/i1 = 0.02/0.12 p2/i2 = 0.04/0.11 p3/i3 = 0.83/-0.01	0.40 ± 0.04 0.45 ± 0.08 0.44 ± 0.04 p1/i1 = 0.36/-0.03 p2/i2 = 0.38/-0.03 p3/i3 = 0.70/0.01	0.20 ± 0.09 0.09 ± 0.07 0.09 ± 0.07 p1/i1 = 0.02/0.10 p2/i2 = 0.05/0.10 p3/i3 = 0.96/0.00	1.55 ± 0.14 1.53 ± 0.38 1.42 ± 0.07 p1/i1 = 0.11/0.14 p2/i2 = 0.33/0.12 p3/i3 = 0.69/0.03	0.04 ± 0.01 0.07 ± 0.04 0.05 ± 0.01 p1/i1 = 0.88/0.00 p2/i2 = 0.64/-0.01 p3/i3 = 0.17/0.01	12.91 ± 4.99 10.36 ± 3.23 12.19 ± 4.39 p1/i1 = 0.76/0.59 p2/i2 = 0.38/2.24 p3/i3 = 0.48/-1.65	0.85 ± 0.03 0.80 ± 0.07 0.84 ± 0.03 p1/i1 = 0.54/-0.01 p2/i2 = 0.80/0.01 p3/i3 = 0.09/-0.02	0.13 ± 0.05 0.14 ± 0.08 0.14 ± 0.06 p1/i1 = 0.75/-0.01 p2/i2 = 0.94/-0.00 p3/i3 = 0.75/-0.01	40.66 ± 7.32 44.75 ± 7.99 46.00 ± 6.81 p1/i1 = 0.30/-5.77 p2/i2 = 0.20/-6.40 p3/i3 = 0.67/1.23	0.01 ± 0.01 0.02 ± 0.01 0.02 ± 0.01 p1/i1 = 0.77/0.00 p2/i2 = 0.47/-0.01 p3/i3 = 0.13/0.01	0.03 ± 0.01 0.09 ± 0.23 0.03 ± 0.03 p1/i1 = 0.44/0.01 p2/i2 = 0.96/-0.00 p3/i3 = 0.26/0.01	0.00 ± 0.03 -0.02 ± 0.07 -0.00 ± 0.01 p1/i1 = 0.79/-0.00 p2/i2 = 0.47/-0.00 p3/i3 = 0.79/0.00
Cb LobVIII R	0.20 ± 0.01 0.21 ± 0.03 0.21 ± 0.02 p1/i1 = 0.36/-0.01 p2/i2 = 0.61/-0.01 p3/i3 = 0.82/-0.00	0.91 ± 0.06 0.89 ± 0.23 0.83 ± 0.09 p1/i1 = 0.19/0.13 p2/i2 = 0.54/0.06 p3/i3 = 0.25/0.06	0.42 ± 0.03 0.45 ± 0.05 0.46 ± 0.05 p1/i1 = 0.02/-0.06 p2/i2 = 0.17/-0.04 p3/i3 = 0.39/-0.01	0.25 ± 0.04 0.14 ± 0.11 0.17 ± 0.08 p1/i1 = 0.03/0.11 p2/i2 = 0.05/0.10 p3/i3 = 0.61/-0.01	1.61 ± 0.12 1.51 ± 0.39 1.51 ± 0.12 p1/i1 = 0.24/0.12 p2/i2 = 0.10/0.17 p3/i3 = 0.27/-0.07	0.04 ± 0.00 0.05 ± 0.03 0.04 ± 0.01 p1/i1 = 0.76/0.00 p2/i2 = 0.46/-0.01 p3/i3 = 0.10/0.01	13.53 ± 4.66 12.34 ± 4.26 12.81 ± 4.44 p1/i1 = 0.68/0.87 p2/i2 = 0.32/2.13 p3/i3 = 0.68/-0.69	0.88 ± 0.01 0.83 ± 0.11 0.88 ± 0.02 p1/i1 = 0.49/-0.02 p2/i2 = 0.76/0.01 p3/i3 = 0.13/-0.04	0.24 ± 0.09 0.17 ± 0.09 0.20 ± 0.10 p1/i1 = 0.91/-0.01 p2/i2 = 0.88/-0.00 p3/i3 = 0.94/0.00	46.02 ± 7.80 42.91 ± 7.50 48.81 ± 6.97 p1/i1 = 0.11/-6.24 p2/i2 = 0.37/-3.31 p3/i3 = 0.28/-2.75	0.02 ± 0.02 0.03 ± 0.03 0.02 ± 0.01 p1/i1 = 0.78/-0.00 p2/i2 = 0.40/-0.01 p3/i3 = 0.35/0.01	0.04 ± 0.01 0.13 ± 0.31 0.03 ± 0.03 p1/i1 = 0.60/0.01 p2/i2 = 0.86/-0.00 p3/i3 = 0.28/0.01	-0.02 ± 0.00 0.01 ± 0.04 -0.01 ± 0.01 p1/i1 = 0.70/-0.00 p2/i2 = 0.97/0.00 p3/i3 = 0.61/-0.01
Cb LobIX R	0.16 ± 0.02 0.19 ± 0.04 0.19 ± 0.02 p1/i1 = 0.15/-0.03 p2/i2 = 0.25/-0.02 p3/i3 = 0.96/0.00	1.41 ± 0.34 1.07 ± 0.36 0.96 ± 0.26 p1/i1 = 0.01/0.48 p2/i2 = 0.14/0.30 p3/i3 = 0.34/0.13	0.33 ± 0.04 0.39 ± 0.08 0.41 ± 0.05 p1/i1 = 0.00/-0.11 p2/i2 = 0.12/-0.07 p3/i3 = 0.19/-0.03	0.41 ± 0.09 0.25 ± 0.17 0.24 ± 0.11 p1/i1 = 0.01/0.18 p2/i2 = 0.08/0.15 p3/i3 = 0.81/0.01	1.90 ± 0.30 1.65 ± 0.54 1.50 ± 0.20 p1/i1 = 0.01/0.36 p2/i2 = 0.10/0.27 p3/i3 = 0.62/0.04	0.03 ± 0.01 0.06 ± 0.05 0.04 ± 0.01 p1/i1 = 0.96/0.00 p2/i2 = 0.69/-0.01 p3/i3 = 0.28/0.01	14.64 ± 5.40 11.26 ± 4.01 11.56 ± 3.72 p1/i1 = 0.67/1.03 p2/i2 = 0.50/1.40 p3/i3 = 0.67/-0.60	0.87 ± 0.03 0.81 ± 0.12 0.85 ± 0.03 p1/i1 = 0.72/-0.01 p2/i2 = 0.76/0.01 p3/i3 = 0.15/-0.04	0.16 ± 0.06 0.15 ± 0.07 0.15 ± 0.06 p1/i1 = 0.73/-0.02 p2/i2 = 0.89/-0.00 p3/i3 = 0.73/-0.01	39.45 ± 8.14 46.18 ± 7.97 46.48 ± 8.55 p1/i1 = 0.01/-8.16 p2/i2 = 0.21/-5.07 p3/i3 = 0.41/-2.11	0.01 ± 0.01 0.02 ± 0.02 0.02 ± 0.02 p1/i1 = 0.34/-0.01 p2/i2 = 0.29/-0.01 p3/i3 = 0.88/-0.00	0.14 ± 0.35 0.18 ± 0.37 0.06 ± 0.24 p1/i1 = 0.66/0.01 p2/i2 = 0.82/-0.01 p3/i3 = 0.32/0.02	-0.04 ± 0.00 -0.02 ± 0.03 -0.01 ± 0.02 p1/i1 = 0.41/-0.01 p2/i2 = 0.93/-0.00 p3/i3 = 0.25/-0.02
DN R	0.32 ± 0.02 0.35 ± 0.03 0.34 ± 0.03 p1/i1 = 0.15/-0.02 p2/i2 = 0.02/-0.03 p3/i3 = 0.35/0.01	0.75 ± 0.03 0.74 ± 0.12 0.73 ± 0.04 p1/i1 = 0.26/0.05 p2/i2 = 0.36/0.04 p3/i3 = 0.65/0.01	0.56 ± 0.03 0.58 ± 0.06 0.59 ± 0.03 p1/i1 = 0.12/-0.04 p2/i2 = 0.18/-0.04 p3/i3 = 0.51/-0.01	0.15 ± 0.02 0.14 ± 0.06 0.15 ± 0.04 p1/i1 = 0.55/0.02 p2/i2 = 0.37/0.02 p3/i3 = 0.79/-0.01	0.98 ± 0.03 1.18 ± 0.93 0.95 ± 0.02 p1/i1 = 0.02/0.03 p2/i2 = 0.31/0.02 p3/i3 = 0.09/0.02	0.09 ± 0.01 0.09 ± 0.04 0.09 ± 0.01 p1/i1 = 0.83/0.00 p2/i2 = 0.69/-0.01 p3/i3 = 0.32/0.01	10.57 ± 0.28 10.40 ± 0.52 10.87 ± 0.40 p1/i1 = 0.03/-0.49 p2/i2 = 0.84/0.04 p3/i3 = 0.01/-0.50	0.76 ± 0.01 0.75 ± 0.10 0.76 ± 0.02 p1/i1 = 0.56/-0.01 p2/i2 = 0.94/0.00 p3/i3 = 0.33/-0.02	0.21 ± 0.07 0.21 ± 0.07 0.19 ± 0.07 p1/i1 = 0.68/0.01 p2/i2 = 0.50/0.02 p3/i3 = 0.68/-0.01	41.81 ± 8.78 46.08 ± 8.58 46.47 ± 6.96 p1/i1 = 0.11/-2.23 p2/i2 = 0.62/-0.88 p3/i3 = 0.10/-1.83	0.03 ± 0.02 0.02 ± 0.01 0.03 ± 0.02 p1/i1 = 0.48/-0.01 p2/i2 = 0.38/-0.01 p3/i3 = 0.48/0.01	0.24 ± 0.47 0.07 ± 0.23 -0.00 ± 0.03 p1/i1 = 0.95/-0.00 p2/i2 = 0.78/-0.00 p3/i3 = 0.98/-0.00	-0.00 ± 0.00 -0.03 ± 0.03 -0.02 ± 0.03 p1/i1 = 0.69/0.01 p2/i2 = 0.50/-0.01 p3/i3 = 0.21/0.02
Cb CrusI L	0.18 ± 0.02 0.20 ± 0.04 0.18 ± 0.02 p1/i1 = 0.79/0.00 p2/i2 = 0.66/-0.01 p3/i3 = 0.20/0.01	1.01 ± 0.13 0.88 ± 0.09 0.91 ± 0.10 p1/i1 = 0.17/0.07 p2/i2 = 0.08/0.09 p3/i3 = 0.32/-0.03	0.38 ± 0.04 0.42 ± 0.04 0.41 ± 0.03 p1/i1 = 0.36/-0.02 p2/i2 = 0.18/-0.03 p3/i3 = 0.36/0.01	0.23 ± 0.09 0.13 ± 0.08 0.15 ± 0.08 p1/i1 = 0.26/0.05 p2/i2 = 0.14/0.07 p3/i3 = 0.41/-0.02	1.59 ± 0.10 1.69 ± 0.82 1.50 ± 0.08 p1/i1 = 0.37/0.09 p2/i2 = 0.40/0.10 p3/i3 = 0.98/0.00	0.04 ± 0.01 0.04 ± 0.01 0.04 ± 0.01 p1/i1 = 0.52/-0.00 p2/i2 = 0.05/-0.01 p3/i3 = 0.04/0.01	14.55 ± 5.46 10.55 ± 3.12 12.55 ± 4.31 p1/i1 = 0.46/1.42 p2/i2 = 0.18/2.53 p3/i3 = 0.38/-1.71	0.86 ± 0.03 0.83 ± 0.04 0.85 ± 0.02 p1/i1 = 0.88/0.00 p2/i2 = 0.18/0.01 p3/i3 = 0.05/-0.02	0.13 ± 0.03 0.13 ± 0.06 0.12 ± 0.04 p1/i1 = 0.75/0.02 p2/i2 = 0.93/0.01 p3/i3 = 0.75/0.01	44.27 ± 7.10 45.72 ± 13.53 47.59 ± 7.30 p1/i1 = 0.09/-7.03 p2/i2 = 0.11/-6.39 p3/i3 = 0.80/-0.62	0.03 ± 0.01 0.03 ± 0.02 0.03 ± 0.02 p1/i1 = 0.56/0.00 p2/i2 = 0.58/-0.00 p3/i3 = 0.11/0.01	0.11 ± 0.36 0.07 ± 0.23 -0.01 ± 0.03 p1/i1 = 0.50/0.00 p2/i2 = 0.34/0.00 p3/i3 = 0.97/-0.00	-0.01 ± 0.00 -0.03 ± 0.05 -0.01 ± 0.02 p1/i1 = 0.49/0.00 p2/i2 = 0.84/0.00 p3/i3 = 0.49/0.00
Cb LobVI L	0.18 ± 0.02 0.20 ± 0.02 0.19 ± 0.02 p1/i1 = 0.35/-0.01 p2/i2 = 0.14/-0.01 p3/i3 = 0.35/0.01	0.88 ± 0.07 0.80 ± 0.07 0.80 ± 0.08 p1/i1 = 0.06/0.08 p2/i2 = 0.06/0.07 p3/i3 = 0.89/-0.00	0.41 ± 0.03 0.44 ± 0.04 0.45 ± 0.04 p1/i1 = 0.07/-0.04 p2/i2 = 0.07/-0.04 p3/i3 = 0.98/-0.00	0.13 ± 0.06 0.06 ± 0.05 0.07 ± 0.06 p1/i1 = 0.23/0.05 p2/i2 = 0.09/0.06 p3/i3 = 0.49/-0.01	1.48 ± 0.06 1.60 ± 0.82 1.43 ± 0.06 p1/i1 = 0.06/0.06 p2/i2 = 0.01/0.07 p3/i3 = 0.39/-0.02	0.04 ± 0.01 0.05 ± 0.01 0.05 ± 0.01 p1/i1 = 0.64/-0.00 p2/i2 = 0.02/-0.01 p3/i3 = 0.00/0.01	9.85 ± 0.35 9.44 ± 0.44 9.97 ± 0.38 p1/i1 = 0.08/-0.31 p2/i2 = 0.35/0.17 p3/i3 = 0.00/-0.52	0.84 ± 0.02 0.82 ± 0.04 0.83 ± 0.01 p1/i1 = 0.69/-0.00 p2/i2 = 0.22/0.01 p3/i3 = 0.01/-0.02	0.16 ± 0.07 0.15 ± 0.06 0.15 ± 0.06 p1/i1 = 0.60/0.03 p2/i2 = 0.53/0.03 p3/i3 = 0.72/0.01	41.64 ± 7.70 40.96 ± 11.95 42.75 ± 6.00 p1/i1 = 0.54/-1.00 p2/i2 = 0.79/0.33 p3/i3 = 0.40/-1.12	0.04 ± 0.02 0.03 ± 0.02 0.03 ± 0.02 p1/i1 = 0.56/0.00 p2/i2 = 0.32/-0.00 p3/i3 = 0.12/0.00	-0.01 ± 0.02 0.13 ± 0.31 0.00 ± 0.02 p1/i1 = 0.65/0.00 p2/i2 = 0.97/-0.00 p3/i3 = 0.65/0.00	-0.01 ± 0.00 -0.03 ± 0.06 -0.02 ± 0.02 p1/i1 = 0.87/0.00 p2/i2 = 0.70/0.00 p3/i3 = 0.87/0.00
Cb CrusII L	0.20 ± 0.03 0.22 ± 0.08 0.20 ± 0.02 p1/i1 = 0.59/0.01 p2/i2 = 0.91/0.00 p3/i3 = 0.47/0.02	0.93 ± 0.13 0.80 ± 0.09 0.82 ± 0.07 p1/i1 = 0.12/0.07 p2/i2 = 0.10/0.08 p3/i3 = 0.51/-0.02	0.43 ± 0.06 0.46 ± 0.07 0.45 ± 0.04 p1/i1 = 0.92/-0.00 p2/i2 = 0.73/-0.01 p3/i3 = 0.68/0.01	0.17 ± 0.09 0.08 ± 0.08 0.08 ± 0.05 p1/i1 = 0.21/0.06 p2/i2 = 0.24/0.07 p3/i3 = 0.69/-0.01	1.55 ± 0.13 1.53 ± 0.39 1.43 ± 0.04 p1/i1 = 0.10/0.12 p2/i2 = 0.27/0.10 p3/i3 = 0.93/0.02	0.04 ± 0.01 0.06 ± 0.04 0.04 ± 0.01 p1/i1 = 0.90/0.00 p2/i2 = 0.56/-0.01 p3/i3 = 0.14/0.01	14.79 ± 5.52 11.58 ± 3.99 13.83 ± 5.00 p1/i1 = 0.83/0.48 p2/i2 = 0.39/2.19 p3/i3 = 0.49/-1.89	0.87 ± 0.02 0.82 ± 0.07 0.85 ± 0.03 p1/i1 = 0.93/-0.00 p2/i2 = 0.58/0.01 p3/i3 = 0.16/-0.02	0.14 ± 0.05 0.14 ± 0.08 0.14 ± 0.06 p1/i1 = 0.99/0.00 p2/i2 = 0.86/0.01 p3/i3 = 0.99/-0.00	14.93 ± 21.00 30.10 ± 21.79 22.02 ± 24.57 p1/i1 = 0.42/-5.03 p2/i2 = 0.24/-6.13 p3/i3 = 0.59/1.64	0.03 ± 0.01 0.02 ± 0.01 0.03 ± 0.02 p1/i1 = 0.76/0.00 p2/i2 = 0.40/-0.01 p3/i3 = 0.05/0.01	-0.01 ± 0.02 0.01 ± 0.05 0.00 ± 0.02 p1/i1 = 0.64/0.00 p2/i2 = 0.86/-0.00 p3/i3 = 0.38/0.00	0.04 ± 0.00 -0.04 ± 0.07 -0.00 ± 0.00 p1/i1 = 0.86/0.00 p2/i2 = 0.73/-0.00 p3/i3 = 0.73/0.00
Cb LobVIII L	0.22 ± 0.02 0.22 ± 0.03 0.22 ± 0.02 p1/i1 = 0.96/-0.00 p2/i2 = 0.95/-0.00 p3/i3 = 0.96/0.00	0.86 ± 0.09 0.88 ± 0.25 0.81 ± 0.08 p1/i1 = 0.46/0.08 p2/i2 = 0.97/-0.00 p3/i3 = 0.38/0.08	0.47 ± 0.06 0.46 ± 0.05 0.48 ± 0.04 p1/i1 = 0.42/-0.02 p2/i2 = 0.79/-0.01 p3/i3 = 0.42/-0.01	0.20 ± 0.08 0.13 ± 0.11 0.15 ± 0.09 p1/i1 = 0.20/0.07 p2/i2 = 0.20/0.08 p3/i3 = 0.63/-0.02	1.64 ± 0.26 1.51 ± 0.41 1.50 ± 0.10 p1/i1 = 0.27/0.14 p2/i2 = 0.21/0.18 p3/i3 = 0.50/-0.06	0.04 ± 0.00 0.05 ± 0.03 0.04 ± 0.01 p1/i1 = 0.93/0.00 p2/i2 = 0.42/-0.01 p3/i3 = 0.11/0.01	13.60 ± 4.30 12.21 ± 4.20 12.71 ± 4.53 p1/i1 = 0.92/-0.20 p2/i2 = 0.76/0.64 p3/i3 = 0.88/-0.67	0.88 ± 0.01 0.83 ± 0.11 0.88 ± 0.02 p1/i1 = 0.63/-0.01 p2/i2 = 0.66/0.02 p3/i3 = 0.11/-0.04	0.25 ± 0.10 1.65 ± 6.41 0.22 ± 0.10 p1/i1 = 0.83/0.01 p2/i2 = 0.76/0.02 p3/i3 = 0.83/-0.00	9.25 ± 17.11 22.18 ± 20.00 12.06 ± 19.47 p1/i1 = 0.07/-6.85 p2/i2 = 0.33/-3.32 p3/i3 = 0.15/-3.54	0.03 ± 0.02 0.04 ± 0.03 0.03 ± 0.01 p1/i1 = 0.87/0.00 p2/i2 = 0.81/-0.00 p3/i3 = 0.52/0.01	0.01 ± 0.01 0.06 ± 0.23 0.01 ± 0.02 p1/i1 = 0.52/0.01 p2/i2 = 0.96/-0.00 p3/i3 = 0.36/0.01	NaN ± NaN 0.03 ± 0.04 -0.01 ± 0.01 p1/i1 = 0.96/0.00 p2/i2 = 0.72/0.00 p3/i3 = 0.66/-0.01
Cb LobIX L	0.18 ± 0.02 0.21 ± 0.04 0.21 ± 0.03 p1/i1 = 0.41/-0.01 p2/i2 = 0.36/-0.01 p3/i3 = 0.75/0.00	1.28 ± 0.40 1.07 ± 0.40 0.96 ± 0.27 p1/i1 = 0.16/0.30 p2/i2 = 0.44/0.21 p3/i3 = 0.58/0.10	0.35 ± 0.06 0.39 ± 0.09 0.42 ± 0.07 p1/i1 = 0.10/-0.07 p2/i2 = 0.42/-0.04 p3/i3 = 0.31/-0.03	0.38 ± 0.11 0.25 ± 0.18 0.23 ± 0.14 p1/i1 = 0.22/0.12 p2/i2 = 0.34/0.10 p3/i3 = 0.77/0.01	1.79 ± 0.33 1.63 ± 0.54 1.52 ± 0.21 p1/i1 = 0.26/0.19 p2/i2 = 0.27/0.19 p3/i3 = 0.89/-0.01	0.04 ± 0.01 0.05 ± 0.05 0.04 ± 0.01 p1/i1 = 0.68/0.01 p2/i2 = 0.89/-0.00 p3/i3 = 0.30/0.01	13.59 ± 5.57 11.57 ± 4.64 13.00 ± 4.32 p1/i1 = 0.40/-1.82 p2/i2 = 0.99/-0.02 p3/i3 = 0.23/-2.19	0.86 ± 0.04 0.81 ± 0.13 0.85 ± 0.03 p1/i1 = 0.46/-0.03 p2/i2 = 0.88/-0.01 p3/i3 = 0.32/-0.03	31.98 ± 27.19 15.42 ± 24.79 27.55 ± 27.62 p1/i1 = 0.98/-0.01 p2/i2 = 0.81/0.01 p3/i3 = 0.98/-0.01	0.01 ± 0.01 7.57 ± 17.96 5.95 ± 16.77 p1/i1 = 0.23/-4.36 p2/i2 = 0.65/-1.72 p3/i3 = 0.38/-2.01	0.01 ± 0.01 0.02 ± 0.02 0.02 ± 0.01 p1/i1 = NaN/NaN p2/i2 = NaN/NaN p3/i3 = NaN/NaN	-0.00 ± 0.01 -0.01 ± 0.02 -0.01 ± 0.02 p1/i1 = 0.47/0.01 p2/i2 = 0.99/-0.00 p3/i3 = 0.39/0.01	NaN ± NaN -0.02 ± 0.00 -0.01 ± 0.00 p1/i1 = 0.43/-0.01 p2/i2 = 0.91/0.00 p3/i3 = 0.16/-0.02
DN L	0.33 ± 0.03 0.33 ± 0.04 0.32 ± 0.03 p1/i1 = 0.84/0.01 p2/i2 = 0.74/-0.01 p3/i3 = 0.84/0.01	0.72 ± 0.06 0.72 ± 0.07 0.71 ± 0.05 p1/i1 = 0.68/0.02 p2/i2 = 0.56/0.02 p3/i3 = 0.78/0.01	0.59 ± 0.05 0.59 ± 0.07 0.60 ± 0.04 p1/i1 = 0.56/-0.02 p2/i2 = 0.59/-0.02 p3/i3 = 0.56/-0.01	0.14 ± 0.04 0.13 ± 0.03 0.14 ± 0.04 p1/i1 = 0.86/0.00 p2/i2 = 0.88/0.01 p3/i3 = 0.67/-0.01	0.94 ± 0.02 1.16 ± 0.93 0.95 ± 0.02 p1/i1 = 0.33/-0.02 p2/i2 = 0.40/-0.02 p3/i3 = 0.83/-0.00	0.09 ± 0.01 0.09 ± 0.03 0.09 ± 0.01 p1/i1 = 0.47/0.01 p2/i2 = 0.82/-0.00 p3/i3 = 0.16/0.01	10.99 ± 0.44 10.58 ± 0.61 11.13 ± 0.49 p1/i1 = 0.28/-0.27 p2/i2 = 0.43/0.30 p3/i3 = 0.01/-0.56	0.76 ± 0.03 0.75 ± 0.10 0.76 ± 0.02 p1/i1 = 0.43/-0.02 p2/i2 = 0.98/0.00 p3/i3 = 0.19/-0.03	27.61 ± 18.70 19.18 ± 23.73 26.34 ± 20.34 p1/i1 = 0.73/0.02 p2/i2 = 0.36/0.03 p3/i3 = 0.96/0.00	0.01 ± 0.01 3.94 ± 11.75 4.63 ± 13.01 p1/i1 = 0.86/-0.21 p2/i2 = 0.38/1.11 p3/i3 = 0.27/-1.08	0.03 ± 0.01 0.03 ± 0.01 0.03 ± 0.01 p1/i1 = 0.48/-0.01 p2/i2 = 0.29/-0.01 p3/i3 = 0.55/0.00	-0.02 ± 0.02 -0.01 ± 0.02 -0.02 ± 0.03 p1/i1 = 0.88/0.00 p2/i2 = 0.99/0.00 p3/i3 = 0.88/0.00	NaN ± NaN 0.01 ± 0.00 0.00 ± 0.00 p1/i1 = 0.89/-0.00 p2/i2 = 0.41/-0.01 p3/i3 = 0.28/0.01
Ins R-BS	0.47 ± 0.06 0.50 ± 0.07 0.51 ± 0.07 p1/i1 = 0.29/-0.05 p2/i2 = 0.23/-0.05 p3/i3 = 0.65/-0.01	0.83 ± 0.04 0.83 ± 0.03 0.81 ± 0.05 p1/i1 = 0.34/0.03 p2/i2 = 0.45/0.01 p3/i3 = 0.34/0.02	0.54 ± 0.02 0.54 ± 0.02 0.55 ± 0.03 p1/i1 = 0.81/-0.01 p2/i2 = 0.54/-0.01 p3/i3 = 0.81/-0.00	0.24 ± 0.04 0.22 ± 0.05 0.19 ± 0.06 p1/i1 = 0.09/0.05 p2/i2 = 0.49/0.02 p3/i3 = 0.14/0.03	0.94 ± 0.05 1.16 ± 0.93 0.95 ± 0.04 p1/i1 = 0.65/-0.01 p2/i2 = 0.73/0.01 p3/i3 = 0.65/-0.01	0.10 ± 0.01 0.10 ± 0.02 0.10 ± 0.01 p1/i1 = 0.10/0.01 p2/i2 = 0.71/0.00 p3/i3 = 0.25/0.00	10.70 ± 0.56 10.62 ± 0.69 11.13 ± 0.98 p1/i1 = 0.08/-0.74 p2/i2 = 0.98/0.01 p3/i3 = 0.06/-0.64	0.71 ± 0.03 0.73 ± 0.06 0.73 ± 0.04 p1/i1 = 0.10/-0.03 p2/i2 = 0.68/-0.01 p3/i3 = 0.27/-0.01	NaN ± NaN NaN ± NaN NaN ± NaN p1/i1 = NaN/NaN p2/i2 = NaN/NaN p3/i3 = NaN/NaN	40.57 ± 2.81 40.53 ± 2.87 41.34 ± 3.33 p1/i1 = 0.82/-0.72 p2/i2 = 0.59/0.74 p3/i3 = 0.82/-0.81	0.02 ± 0.01 0.02 ± 0.01 0.02 ± 0.01 p1/i1 = 0.54/-0.00 p2/i2 = 0.53/-0.00 p3/i3 = 0.90/0.00	0.04 ± 0.01 0.04 ± 0.01 0.05 ± 0.01 p1/i1 = 0.45/-0.01 p2/i2 = 0.47/-0.00 p3/i3 = 0.45/-0.00	-0.03 ± 0.01 -0.04 ± 0.02 -0.04 ± 0.01 p1/i1 = 0.53/0.01 p2/i2 = 0.92/0.00 p3/i3 = 0.53/0.01
OFC R-OFC L	0.31 ± 0.04 0.34 ± 0.02 0.33 ± 0.02 p1/i1 = 0.46/-0.01 p2/i2 = 0.16/-0.02 p3/i3 = 0.55/0.01	0.91 ± 0.06 0.88 ± 0.03 0.90 ± 0.04 p1/i1 = 0.96/0.00 p2/i2 = 0.44/0.01 p3/i3 = 0.32/-0.01	0.43 ± 0.04 0.45 ± 0.02 0.44 ± 0.02 p1/i1 = 0.62/0.01 p2/i2 = 0.67/-0.01 p3/i3 = 0.29/0.01	0.21 ± 0.03 0.18 ± 0.03 0.19 ± 0.03 p1/i1 = 0.28/0.02 p2/i2 = 0.18/0.02 p3/i3 = 0.85/-0.00	0.94 ± 0.07 1.13 ± 0.94 0.93 ± 0.05 p1/i1 = 0.86/0.01 p2/i2 = 0.29/0.04 p3/i3 = 0.36/-0.03	0.13 ± 0.01 0.13 ± 0.03 0.13 ± 0.01 p1/i1 = 0.96/0.00 p2/i2 = 0.34/-0.01 p3/i3 = 0.30/0.01	9.23 ± 0.20 9.20 ± 0.28 9.34 ± 0.30 p1/i1 = 0.20/-0.17 p2/i2 = 0.94/-0.01 p3/i3 = 0.20/-0.13	0.59 ± 0.01 0.59 ± 0.08 0.58 ± 0.02 p1/i1 = 0.52/0.01 p2/i2 = 0.26/0.02 p3/i3 = 0.52/-0.01	0.27 ± 0.04 0.25 ± 0.05 0.24 ± 0.04 p1/i1 = 0.41/0.03 p2/i2 = 0.65/0.02 p3/i3 = 0.68/0.01	45.00 ± 2.03 45.16 ± 1.49 46.19 ± 2.66 p1/i1 = 0.19/-1.64 p2/i2 = 0.56/-0.47 p3/i3 = 0.21/-0.99	0.02 ± 0.00 0.02 ± 0.00 0.02 ± 0.00 p1/i1 = 0.66/0.00 p2/i2 = 0.70/-0.00 p3/i3 = 0.32/0.00	0.02 ± 0.00 0.02 ± 0.01 0.02 ± 0.00 p1/i1 = 0.65/-0.00 p2/i2 = 0.13/-0.00 p3/i3 = 0.26/0.00	0.00 ± 0.00 -0.00 ± 0.00 -0.00 ± 0.00 p1/i1 = 0.03/0.00 p2/i2 = 0.02/0.00 p3/i3 = 0.84/0.00
OFC R-BS	0.44 ± 0.04 0.46 ± 0.04 0.49 ± 0.03 p1/i1 = 0.05/-0.04 p2/i2 = 0.59/-0.02 p3/i3 = 0.06/-0.02	0.82 ± 0.04 0.81 ± 0.03 0.81 ± 0.03 p1/i1 = 0.44/0.02 p2/i2 = 0.60/0.01 p3/i3 = 0.95/0.00	0.59 ± 0.04 0.60 ± 0.04 0.61 ± 0.03 p1/i1 = 0.31/-0.02 p2/i2 = 0.68/-0.01 p3/i3 = 0.50/-0.01	0.24 ± 0.02 0.23 ± 0.04 0.23 ± 0.02 p1/i1 = 0.55/0.01 p2/i2 = 0.87/0.00 p3/i3 = 0.79/0.01	0.95 ± 0.04 1.16 ± 0.93 0.96 ± 0.03 p1/i1 = 0.56/-0.01 p2/i2 = 0.22/0.02 p3/i3 = 0.06/-0.02	0.10 ± 0.01 0.10 ± 0.02 0.10 ± 0.01 p1/i1 = 0.20/0.01 p2/i2 = 0.51/-0.00 p3/i3 = 0.02/0.01	10.37 ± 0.24 10.42 ± 0.44 10.75 ± 0.28 p1/i1 = 0.02/-0.44 p2/i2 = 0.92/0.02 p3/i3 = 0.01/-0.36	0.73 ± 0.02 0.73 ± 0.06 0.75 ± 0.02 p1/i1 = 0.13/-0.02 p2/i2 = 0.40/0.01 p3/i3 = 0.01/-0.02	0.28 ± 0.03 0.26 ± 0.05 0.26 ± 0.04 p1/i1 = 0.57/0.02 p2/i2 = 0.23/0.03 p3/i3 = 0.66/-0.01	36.15 ± 2.72 36.45 ± 3.32 36.24 ± 1.59 p1/i1 = 0.86/0.43 p2/i2 = 0.47/1.06 p3/i3 = 0.86/0.16	0.04 ± 0.02 0.04 ± 0.01 0.04 ± 0.01 p1/i1 = 0.25/-0.01 p2/i2 = 0.04/-0.01 p3/i3 = 0.64/0.00	0.04 ± 0.01 0.04 ± 0.01 0.04 ± 0.01 p1/i1 = 0.69/-0.00 p2/i2 = 0.48/-0.00 p3/i3 = 0.75/-0.00	0.01 ± 0.01 0.01 ± 0.02 0.01 ± 0.01 p1/i1 = 0.97/-0.00 p2/i2 = 0.97/-0.00 p3/i3 = 0.97/0.00
AON L-OFC L	0.23 ± 0.02 0.27 ± 0.04 0.24 ± 0.05 p1/i1 = 0.97/-0.00 p2/i2 = 0.14/-0.03 p3/i3 = 0.14/0.03	0.94 ± 0.06 0.89 ± 0.08 0.96 ± 0.14 p1/i1 = 0.86/-0.02 p2/i2 = 0.40/0.04 p3/i3 = 0.11/-0.07	0.43 ± 0.05 0.46 ± 0.07 0.43 ± 0.10 p1/i1 = 0.43/0.03 p2/i2 = 0.96/0.00 p3/i3 = 0.37/0.03	0.25 ± 0.02 0.19 ± 0.06 0.25 ± 0.11 p1/i1 = 0.50/0.02 p2/i2 = 0.01/0.07 p3/i3 = 0.06/-0.06	1.11 ± 0.07 1.33 ± 0.89 1.15 ± 0.12 p1/i1 = 0.49/-0.03 p2/i2 = 0.76/-0.01 p3/i3 = 0.49/-0.03	0.11 ± 0.02 0.10 ± 0.03 0.10 ± 0.02 p1/i1 = 0.75/0.00 p2/i2 = 0.85/-0.00 p3/i3 = 0.55/0.01	9.16 ± 0.48 9.16 ± 0.49 9.30 ± 0.47 p1/i1 = 0.94/0.02 p2/i2 = 0.62/0.12 p3/i3 = 0.76/-0.10	0.66 ± 0.05 0.67 ± 0.08 0.67 ± 0.06 p1/i1 = 0.89/0.01 p2/i2 = 0.83/0.01 p3/i3 = 0.89/-0.00	0.25 ± 0.03 0.22 ± 0.05 0.22 ± 0.04 p1/i1 = 0.30/0.03 p2/i2 = 0.37/0.03 p3/i3 = 0.88/0.00	47.16 ± 1.73 48.63 ± 2.82 48.97 ± 4.73 p1/i1 = 0.34/-2.31 p2/i2 = 0.19/-1.95 p3/i3 = 0.81/-0.29	0.02 ± 0.02 0.02 ± 0.01 0.02 ± 0.01 p1/i1 = 0.77/0.00 p2/i2 = 0.67/0.00 p3/i3 = 0.77/-0.00	0.03 ± 0.01 0.03 ± 0.01 0.03 ± 0.02 p1/i1 = 0.70/0.01 p2/i2 = 0.53/0.01 p3/i3 = 0.94/0.00	-0.01 ± 0.01 -0.01 ± 0.01 -0.01 ± 0.01 p1/i1 = 0.91/-0.00 p2/i2 = 0.55/0.00 p3/i3 = 0.47/-0.00
PirC L-OFC L	0.37 ± 0.11 0.40 ± 0.07 0.38 ± 0.06 p1/i1 = 0.78/-0.01 p2/i2 = 0.61/-0.03 p3/i3 = 0.78/0.02	0.88 ± 0.06 0.86 ± 0.05 0.90 ± 0.06 p1/i1 = 0.33/-0.03 p2/i2 = 0.92/0.00 p3/i3 = 0.05/-0.04	0.42 ± 0.04 0.42 ± 0.04 0.42 ± 0.04 p1/i1 = 0.37/0.02 p2/i2 = 0.66/0.01 p3/i3 = 0.43/0.01	0.12 ± 0.08 0.09 ± 0.05 0.15 ± 0.08 p1/i1 = 0.99/0.00 p2/i2 = 0.28/0.04 p3/i3 = 0.06/-0.05	1.09 ± 0.10 1.29 ± 0.90 1.08 ± 0.08 p1/i1 = 0.83/-0.01 p2/i2 = 0.96/-0.00 p3/i3 = 0.83/-0.01	0.11 ± 0.02 0.11 ± 0.03 0.11 ± 0.01 p1/i1 = 0.76/0.00 p2/i2 = 0.78/-0.00 p3/i3 = 0.58/0.01	9.12 ± 0.54 8.89 ± 0.77 9.33 ± 0.63 p1/i1 = 0.72/-0.20 p2/i2 = 0.49/0.35 p3/i3 = 0.13/-0.44	0.65 ± 0.04 0.66 ± 0.08 0.64 ± 0.03 p1/i1 = 0.94/0.01 p2/i2 = 0.81/0.01 p3/i3 = 0.94/-0.00	0.23 ± 0.04 0.22 ± 0.06 0.21 ± 0.05 p1/i1 = 0.71/0.02 p2/i2 = 0.92/0.01 p3/i3 = 0.71/0.01	46.77 ± 3.66 47.81 ± 3.06 49.29 ± 4.18 p1/i1 = 0.10/-3.38 p2/i2 = 0.84/-0.89 p3/i3 = 0.25/-1.40	0.02 ± 0.01 0.02 ± 0.01 0.02 ± 0.02 p1/i1 = 0.93/0.00 p2/i2 = 0.50/0.00 p3/i3 = 0.76/-0.00	0.02 ± 0.01 0.02 ± 0.01 0.02 ± 0.01 p1/i1 = 0.88/0.00 p2/i2 = 0.80/0.00 p3/i3 = 0.88/0.00	0.00 ± 0.01 0.00 ± 0.01 0.01 ± 0.02 p1/i1 = 0.69/-0.00 p2/i2 = 0.28/0.01 p3/i3 = 0.16/-0.01
EC L-Amy L	0.28 ± 0.03 0.30 ± 0.04 0.29 ± 0.04 p1/i1 = 0.98/0.00 p2/i2 = 0.55/-0.02 p3/i3 = 0.42/0.02	0.90 ± 0.03 0.90 ± 0.05 0.90 ± 0.06 p1/i1 = 0.88/-0.01 p2/i2 = 0.78/-0.01 p3/i3 = 0.96/-0.00	0.37 ± 0.02 0.37 ± 0.03 0.37 ± 0.03 p1/i1 = 0.74/0.00 p2/i2 = 0.83/-0.01 p3/i3 = 0.74/0.01	0.06 ± 0.02 0.06 ± 0.04 0.06 ± 0.04 p1/i1 = 0.64/-0.01 p2/i2 = 0.43/-0.02 p3/i3 = 0.75/0.00	1.17 ± 0.06 1.36 ± 0.88 1.19 ± 0.08 p1/i1 = 0.58/0.02 p2/i2 = 0.09/0.06 p3/i3 = 0.32/-0.03	0.09 ± 0.01 0.09 ± 0.02 0.09 ± 0.01 p1/i1 = 0.45/-0.00 p2/i2 = 0.00/-0.02 p3/i3 = 0.02/0.01	9.65 ± 0.59 9.55 ± 0.40 9.96 ± 0.51 p1/i1 = 0.38/-0.18 p2/i2 = 0.09/0.33 p3/i3 = 0.00/-0.49	0.68 ± 0.02 0.67 ± 0.08 0.68 ± 0.05 p1/i1 = 0.47/0.01 p2/i2 = 0.02/0.04 p3/i3 = 0.09/-0.03	0.22 ± 0.04 0.20 ± 0.06 0.19 ± 0.05 p1/i1 = 0.57/0.01 p2/i2 = 0.83/0.01 p3/i3 = 0.57/0.01	52.47 ± 2.31 55.12 ± 4.52 56.05 ± 5.54 p1/i1 = 0.47/-1.83 p2/i2 = 0.94/0.12 p3/i3 = 0.47/-1.09	0.01 ± 0.01 0.01 ± 0.01 0.01 ± 0.01 p1/i1 = 0.14/-0.01 p2/i2 = 0.54/-0.00 p3/i3 = 0.19/-0.00	0.02 ± 0.01 0.02 ± 0.01 0.02 ± 0.01 p1/i1 = 0.59/-0.00 p2/i2 = 0.87/-0.00 p3/i3 = 0.91/0.00	-0.01 ± 0.01 -0.01 ± 0.01 -0.00 ± 0.02 p1/i1 = 0.83/-0.00 p2/i2 = 0.42/0.01 p3/i3 = 0.29/-0.01
EC L-Thal L	0.36 ± 0.04 0.37 ± 0.04 0.36 ± 0.03 p1/i1 = 0.57/0.01 p2/i2 = 0.69/-0.01 p3/i3 = 0.30/0.02	0.89 ± 0.03 0.87 ± 0.05 0.89 ± 0.06 p1/i1 = 0.68/-0.01 p2/i2 = 0.56/0.01 p3/i3 = 0.31/-0.02	0.42 ± 0.03 0.43 ± 0.04 0.41 ± 0.04 p1/i1 = 0.38/0.02 p2/i2 = 0.82/-0.01 p3/i3 = 0.33/0.02	0.13 ± 0.02 0.11 ± 0.04 0.12 ± 0.02 p1/i1 = 0.80/0.01 p2/i2 = 0.85/0.00 p3/i3 = 0.80/-0.00	0.93 ± 0.04 1.14 ± 0.94 0.93 ± 0.06 p1/i1 = 0.99/-0.00 p2/i2 = 0.75/0.01 p3/i3 = 0.99/-0.01	0.13 ± 0.01 0.12 ± 0.03 0.12 ± 0.01 p1/i1 = 0.94/-0.00 p2/i2 = 0.23/-0.01 p3/i3 = 0.39/0.01	9.32 ± 0.30 9.49 ± 0.50 9.81 ± 0.32 p1/i1 = 0.08/-0.33 p2/i2 = 0.99/-0.00 p3/i3 = 0.04/-0.32	0.59 ± 0.04 0.61 ± 0.09 0.60 ± 0.02 p1/i1 = 0.61/0.01 p2/i2 = 0.33/0.02 p3/i3 = 0.81/-0.00	0.28 ± 0.03 0.27 ± 0.05 0.26 ± 0.04 p1/i1 = 0.54/0.02 p2/i2 = 0.68/0.02 p3/i3 = 0.75/0.01	42.46 ± 3.19 43.13 ± 2.69 45.17 ± 3.54 p1/i1 = 0.17/-2.24 p2/i2 = 0.79/-0.38 p3/i3 = 0.11/-2.08	0.02 ± 0.01 0.02 ± 0.01 0.01 ± 0.01 p1/i1 = 0.66/0.00 p2/i2 = 0.54/0.00 p3/i3 = 0.66/0.00	0.04 ± 0.01 0.04 ± 0.01 0.04 ± 0.01 p1/i1 = 0.67/0.00 p2/i2 = 0.86/-0.00 p3/i3 = 0.36/0.00	-0.03 ± 0.01 -0.04 ± 0.01 -0.03 ± 0.01 p1/i1 = 0.45/0.00 p2/i2 = 0.04/0.01 p3/i3 = 0.24/-0.01
EC L-Hippo L	0.27 ± 0.03 0.27 ± 0.03 0.25 ± 0.03 p1/i1 = 0.21/0.02 p2/i2 = 0.77/0.00 p3/i3 = 0.21/0.01	0.86 ± 0.05 0.86 ± 0.04 0.85 ± 0.03 p1/i1 = 0.77/0.01 p2/i2 = 0.77/0.01 p3/i3 = 0.77/0.01	0.39 ± 0.03 0.39 ± 0.02 0.39 ± 0.02 p1/i1 = 0.86/0.00 p2/i2 = 0.80/-0.00 p3/i3 = 0.86/-0.00	0.07 ± 0.04 0.05 ± 0.02 0.05 ± 0.01 p1/i1 = 0.10/0.02 p2/i2 = 0.20/0.02 p3/i3 = 0.94/0.00	1.24 ± 0.04 1.42 ± 0.87 1.26 ± 0.05 p1/i1 = 0.91/-0.00 p2/i2 = 0.03/0.04 p3/i3 = 0.04/-0.04	0.07 ± 0.01 0.08 ± 0.02 0.07 ± 0.01 p1/i1 = 0.35/-0.00 p2/i2 = 0.00/-0.01 p3/i3 = 0.02/0.01	9.76 ± 0.28 9.74 ± 0.22 9.91 ± 0.27 p1/i1 = 0.49/-0.08 p2/i2 = 0.05/0.19 p3/i3 = 0.04/-0.20	0.73 ± 0.03 0.72 ± 0.06 0.73 ± 0.02 p1/i1 = 0.43/0.01 p2/i2 = 0.00/0.04 p3/i3 = 0.02/-0.02	0.21 ± 0.03 0.20 ± 0.06 0.19 ± 0.04 p1/i1 = 0.50/0.02 p2/i2 = 0.69/0.01 p3/i3 = 0.50/0.01	49.23 ± 2.73 50.91 ± 3.28 53.76 ± 4.11 p1/i1 = 0.03/-4.01 p2/i2 = 0.57/-0.86 p3/i3 = 0.03/-2.90	0.02 ± 0.01 0.02 ± 0.01 0.01 ± 0.01 p1/i1 = 0.58/0.00 p2/i2 = 0.81/-0.00 p3/i3 = 0.37/0.00	0.03 ± 0.01 0.03 ± 0.01 0.03 ± 0.00 p1/i1 = 0.97/0.00 p2/i2 = 0.20/-0.00 p3/i3 = 0.09/0.00	-0.01 ± 0.01 -0.00 ± 0.01 -0.01 ± 0.01 p1/i1 = 0.49/0.00 p2/i2 = 0.71/0.00 p3/i3 = 0.49/0.00
EC L-BS	0.16 ± 0.08 0.17 ± 0.08 0.21 ± 0.05 p1/i1 = NaN/NaN p2/i2 = NaN/NaN p3/i3 = NaN/NaN	2.31 ± 0.65 1.78 ± 0.51 1.81 ± 0.59 p1/i1 = NaN/NaN p2/i2 = NaN/NaN p3/i3 = NaN/NaN	0.16 ± 0.09 0.22 ± 0.08 0.22 ± 0.09 p1/i1 = NaN/NaN p2/i2 = NaN/NaN p3/i3 = NaN/NaN	0.66 ± 0.20 0.53 ± 0.24 0.51 ± 0.25 p1/i1 = NaN/NaN p2/i2 = NaN/NaN p3/i3 = NaN/NaN	2.43 ± 0.61 2.10 ± 0.89 1.92 ± 0.59 p1/i1 = NaN/NaN p2/i2 = NaN/NaN p3/i3 = NaN/NaN	0.03 ± 0.02 0.04 ± 0.02 0.03 ± 0.02 p1/i1 = NaN/NaN p2/i2 = NaN/NaN p3/i3 = NaN/NaN	11.56 ± 8.46 17.81 ± 12.37 10.32 ± 6.20 p1/i1 = NaN/NaN p2/i2 = NaN/NaN p3/i3 = NaN/NaN	0.79 ± 0.10 0.77 ± 0.12 0.81 ± 0.09 p1/i1 = NaN/NaN p2/i2 = NaN/NaN p3/i3 = NaN/NaN	0.12 ± 0.03 0.13 ± 0.05 0.12 ± 0.04 p1/i1 = 0.54/0.01 p2/i2 = 0.79/0.01 p3/i3 = 0.49/0.01	30.44 ± 9.17 31.28 ± 9.49 29.35 ± 7.71 p1/i1 = 0.30/4.65 p2/i2 = 0.29/4.34 p3/i3 = 0.56/1.61	0.02 ± 0.01 0.02 ± 0.01 0.02 ± 0.01 p1/i1 = 0.46/-0.01 p2/i2 = 0.64/-0.00 p3/i3 = 0.46/-0.00	0.03 ± 0.01 0.03 ± 0.02 0.02 ± 0.01 p1/i1 = 0.57/0.00 p2/i2 = 0.89/0.00 p3/i3 = 0.57/0.01	-0.00 ± 0.03 0.00 ± 0.03 0.01 ± 0.02 p1/i1 = 0.43/-0.01 p2/i2 = 0.66/-0.01 p3/i3 = 0.43/-0.01
Amy L-Thal L	0.38 ± 0.02 0.39 ± 0.03 0.38 ± 0.02 p1/i1 = 0.41/0.01 p2/i2 = 0.80/-0.00 p3/i3 = 0.15/0.01	0.84 ± 0.02 0.82 ± 0.03 0.83 ± 0.04 p1/i1 = 0.61/0.01 p2/i2 = 0.37/0.01 p3/i3 = 0.73/-0.00	0.47 ± 0.02 0.48 ± 0.02 0.48 ± 0.03 p1/i1 = 0.85/-0.00 p2/i2 = 0.38/-0.01 p3/i3 = 0.57/0.01	0.16 ± 0.01 0.15 ± 0.02 0.15 ± 0.03 p1/i1 = 0.76/0.01 p2/i2 = 0.74/0.01 p3/i3 = 0.98/0.00	1.02 ± 0.03 1.21 ± 0.92 1.03 ± 0.02 p1/i1 = 0.60/-0.01 p2/i2 = 0.17/0.02 p3/i3 = 0.01/-0.03	0.10 ± 0.01 0.10 ± 0.02 0.10 ± 0.01 p1/i1 = 0.53/0.00 p2/i2 = 0.01/-0.01 p3/i3 = 0.00/0.01	9.72 ± 0.16 9.72 ± 0.23 9.93 ± 0.24 p1/i1 = 0.13/-0.16 p2/i2 = 0.08/0.15 p3/i3 = 0.00/-0.25	0.69 ± 0.02 0.70 ± 0.06 0.70 ± 0.02 p1/i1 = 0.70/-0.00 p2/i2 = 0.06/0.02 p3/i3 = 0.01/-0.02	0.25 ± 0.02 0.24 ± 0.05 0.23 ± 0.04 p1/i1 = 0.60/0.02 p2/i2 = 0.91/0.01 p3/i3 = 0.60/0.01	39.51 ± 2.67 40.14 ± 1.72 41.69 ± 2.43 p1/i1 = 0.04/-2.42 p2/i2 = 0.80/-0.26 p3/i3 = 0.06/-1.52	0.03 ± 0.01 0.03 ± 0.01 0.03 ± 0.01 p1/i1 = 0.88/0.00 p2/i2 = 0.69/-0.00 p3/i3 = 0.88/0.00	0.04 ± 0.01 0.04 ± 0.01 0.03 ± 0.01 p1/i1 = 0.70/0.00 p2/i2 = 0.99/0.00 p3/i3 = 0.63/0.00	-0.00 ± 0.01 0.01 ± 0.01 0.01 ± 0.01 p1/i1 = 0.55/-0.00 p2/i2 = 0.21/-0.01 p3/i3 = 0.67/-0.00
Amy L-Hypo L	0.37 ± 0.05 0.38 ± 0.05 0.36 ± 0.05 p1/i1 = 0.24/0.03 p2/i2 = 0.38/0.02 p3/i3 = 0.34/0.01	1.36 ± 0.29 1.32 ± 0.21 1.38 ± 0.25 p1/i1 = 0.15/-0.17 p2/i2 = 0.41/-0.09 p3/i3 = 0.34/-0.07	0.32 ± 0.06 0.32 ± 0.06 0.33 ± 0.07 p1/i1 = 0.53/0.02 p2/i2 = 0.22/0.03 p3/i3 = 0.79/-0.01	0.46 ± 0.11 0.46 ± 0.08 0.49 ± 0.08 p1/i1 = 0.07/-0.07 p2/i2 = 0.36/-0.04 p3/i3 = 0.29/-0.03	1.54 ± 0.33 1.70 ± 0.83 1.55 ± 0.29 p1/i1 = 0.21/-0.18 p2/i2 = 0.46/-0.09 p3/i3 = 0.41/-0.08	0.06 ± 0.01 0.06 ± 0.02 0.05 ± 0.01 p1/i1 = 0.31/0.01 p2/i2 = 0.85/-0.00 p3/i3 = 0.10/0.01	10.06 ± 2.89 9.78 ± 2.51 10.33 ± 2.75 p1/i1 = 0.69/0.58 p2/i2 = 0.81/0.45 p3/i3 = 0.69/-0.37	0.76 ± 0.04 0.76 ± 0.06 0.78 ± 0.04 p1/i1 = 0.70/-0.01 p2/i2 = 0.67/0.02 p3/i3 = 0.07/-0.03	0.18 ± 0.04 0.18 ± 0.06 0.16 ± 0.03 p1/i1 = 0.15/0.03 p2/i2 = 0.36/0.02 p3/i3 = 0.33/0.01	32.86 ± 6.03 32.12 ± 4.14 31.69 ± 3.91 p1/i1 = 0.12/3.21 p2/i2 = 0.22/2.74 p3/i3 = 0.85/0.25	0.01 ± 0.01 0.02 ± 0.01 0.02 ± 0.01 p1/i1 = 0.59/-0.00 p2/i2 = 0.32/-0.01 p3/i3 = 0.59/0.00	0.06 ± 0.01 0.06 ± 0.01 0.06 ± 0.01 p1/i1 = 0.68/0.00 p2/i2 = 0.94/0.00 p3/i3 = 0.68/0.00	-0.07 ± 0.01 -0.05 ± 0.02 -0.06 ± 0.03 p1/i1 = 1.00/-0.00 p2/i2 = 0.38/-0.01 p3/i3 = 0.27/0.01
Amy L-OFC L	0.40 ± 0.06 0.40 ± 0.06 0.38 ± 0.06 p1/i1 = 0.62/0.02 p2/i2 = 0.94/-0.01 p3/i3 = 0.48/0.02	0.89 ± 0.04 0.87 ± 0.05 0.89 ± 0.06 p1/i1 = 0.42/-0.02 p2/i2 = 0.93/-0.00 p3/i3 = 0.39/-0.02	0.45 ± 0.04 0.45 ± 0.04 0.44 ± 0.04 p1/i1 = 0.30/0.02 p2/i2 = 0.68/0.01 p3/i3 = 0.36/0.01	0.19 ± 0.03 0.16 ± 0.04 0.18 ± 0.06 p1/i1 = 0.67/0.01 p2/i2 = 0.35/0.02 p3/i3 = 0.67/-0.02	0.98 ± 0.08 1.21 ± 0.92 1.01 ± 0.07 p1/i1 = 0.57/-0.03 p2/i2 = 0.83/-0.01 p3/i3 = 0.57/-0.02	0.12 ± 0.01 0.12 ± 0.03 0.12 ± 0.01 p1/i1 = 0.58/0.01 p2/i2 = 0.93/-0.00 p3/i3 = 0.31/0.01	9.39 ± 0.16 9.49 ± 0.34 9.51 ± 0.36 p1/i1 = 0.86/-0.12 p2/i2 = 0.79/-0.04 p3/i3 = 0.87/-0.03	0.63 ± 0.03 0.64 ± 0.08 0.63 ± 0.04 p1/i1 = 0.93/0.00 p2/i2 = 0.74/0.01 p3/i3 = 0.66/-0.01	0.25 ± 0.03 0.24 ± 0.05 0.23 ± 0.04 p1/i1 = 0.65/0.02 p2/i2 = 0.68/0.01 p3/i3 = 0.65/0.01	46.93 ± 2.31 47.84 ± 2.16 49.21 ± 3.04 p1/i1 = 0.03/-2.90 p2/i2 = 0.42/-1.18 p3/i3 = 0.15/-1.31	0.01 ± 0.01 0.01 ± 0.01 0.01 ± 0.01 p1/i1 = 0.35/0.01 p2/i2 = 0.10/0.01 p3/i3 = 0.41/-0.00	0.03 ± 0.01 0.03 ± 0.01 0.02 ± 0.01 p1/i1 = 0.66/0.00 p2/i2 = 0.59/0.00 p3/i3 = 0.80/0.00	-0.02 ± 0.01 -0.02 ± 0.01 -0.01 ± 0.02 p1/i1 = 0.69/0.00 p2/i2 = 0.03/0.01 p3/i3 = 0.08/-0.01
Amy L-BS	0.40 ± 0.04 0.44 ± 0.05 0.45 ± 0.04 p1/i1 = 0.06/-0.04 p2/i2 = 0.29/-0.02 p3/i3 = 0.53/-0.01	1.03 ± 0.14 0.96 ± 0.11 0.95 ± 0.10 p1/i1 = 0.33/0.07 p2/i2 = 0.68/0.02 p3/i3 = 0.59/0.02	0.42 ± 0.04 0.45 ± 0.05 0.46 ± 0.05 p1/i1 = 0.25/-0.03 p2/i2 = 0.95/-0.00 p3/i3 = 0.33/-0.02	0.35 ± 0.04 0.31 ± 0.08 0.30 ± 0.06 p1/i1 = 0.23/0.05 p2/i2 = 0.65/0.01 p3/i3 = 0.46/0.02	1.18 ± 0.13 1.32 ± 0.89 1.12 ± 0.10 p1/i1 = 0.23/0.07 p2/i2 = 0.38/0.05 p3/i3 = 0.90/-0.00	0.07 ± 0.01 0.08 ± 0.02 0.07 ± 0.01 p1/i1 = 0.14/-0.01 p2/i2 = 0.01/-0.01 p3/i3 = 0.03/0.01	10.04 ± 0.35 10.03 ± 0.64 10.51 ± 0.47 p1/i1 = 0.17/-0.39 p2/i2 = 0.25/0.30 p3/i3 = 0.01/-0.55	0.77 ± 0.02 0.75 ± 0.05 0.76 ± 0.02 p1/i1 = 0.43/0.01 p2/i2 = 0.03/0.03 p3/i3 = 0.01/-0.02	0.25 ± 0.02 0.24 ± 0.06 0.24 ± 0.03 p1/i1 = 0.86/0.01 p2/i2 = 0.61/0.01 p3/i3 = 0.86/0.00	37.21 ± 3.29 39.02 ± 2.24 39.87 ± 2.81 p1/i1 = 0.11/-2.48 p2/i2 = 0.40/-1.05 p3/i3 = 0.46/-0.86	0.03 ± 0.01 0.04 ± 0.01 0.03 ± 0.01 p1/i1 = 0.88/0.00 p2/i2 = 0.63/-0.00 p3/i3 = 0.50/0.00	0.04 ± 0.01 0.04 ± 0.01 0.04 ± 0.01 p1/i1 = 0.69/-0.00 p2/i2 = 0.49/-0.00 p3/i3 = 0.86/0.00	-0.00 ± 0.01 0.00 ± 0.02 -0.01 ± 0.01 p1/i1 = 0.33/0.01 p2/i2 = 0.99/0.00 p3/i3 = 0.30/0.01
Thal L-Hippo L	0.32 ± 0.03 0.34 ± 0.03 0.32 ± 0.02 p1/i1 = 0.84/-0.00 p2/i2 = 0.21/-0.02 p3/i3 = 0.12/0.01	1.15 ± 0.24 0.94 ± 0.11 0.94 ± 0.11 p1/i1 = 0.09/0.14 p2/i2 = 0.02/0.21 p3/i3 = 0.68/-0.02	0.35 ± 0.04 0.40 ± 0.04 0.39 ± 0.03 p1/i1 = 0.26/-0.02 p2/i2 = 0.10/-0.04 p3/i3 = 0.58/0.01	0.32 ± 0.10 0.20 ± 0.09 0.20 ± 0.08 p1/i1 = 0.05/0.09 p2/i2 = 0.02/0.11 p3/i3 = 0.93/-0.00	1.30 ± 0.21 1.35 ± 0.89 1.18 ± 0.06 p1/i1 = 0.28/0.08 p2/i2 = 0.03/0.16 p3/i3 = 0.28/-0.05	0.07 ± 0.01 0.08 ± 0.02 0.08 ± 0.00 p1/i1 = 0.30/-0.00 p2/i2 = 0.01/-0.01 p3/i3 = 0.04/0.01	9.70 ± 0.15 9.61 ± 0.23 9.85 ± 0.27 p1/i1 = 0.44/-0.08 p2/i2 = 0.03/0.21 p3/i3 = 0.01/-0.25	0.72 ± 0.02 0.71 ± 0.05 0.71 ± 0.01 p1/i1 = 0.78/0.01 p2/i2 = 0.01/0.03 p3/i3 = 0.01/-0.02	0.20 ± 0.03 0.22 ± 0.05 0.20 ± 0.05 p1/i1 = 1.00/0.00 p2/i2 = 0.68/-0.02 p3/i3 = 0.58/0.02	40.50 ± 4.35 43.06 ± 2.15 44.55 ± 3.03 p1/i1 = 0.02/-3.78 p2/i2 = 0.11/-2.69 p3/i3 = 0.19/-1.51	0.03 ± 0.01 0.03 ± 0.01 0.03 ± 0.01 p1/i1 = 0.61/0.00 p2/i2 = 0.95/-0.00 p3/i3 = 0.61/0.00	0.03 ± 0.01 0.03 ± 0.01 0.03 ± 0.01 p1/i1 = 0.67/0.00 p2/i2 = 0.66/-0.00 p3/i3 = 0.29/0.00	0.01 ± 0.00 0.01 ± 0.01 0.02 ± 0.01 p1/i1 = 0.92/0.00 p2/i2 = 0.59/0.00 p3/i3 = 0.18/-0.00
Thal L-Hypo L	0.28 ± 0.02 0.29 ± 0.02 0.29 ± 0.02 p1/i1 = 0.51/-0.01 p2/i2 = 0.19/-0.02 p3/i3 = 0.51/0.00	0.84 ± 0.04 0.82 ± 0.02 0.82 ± 0.04 p1/i1 = 0.55/0.02 p2/i2 = 0.19/0.02 p3/i3 = 0.86/-0.00	0.46 ± 0.03 0.48 ± 0.02 0.49 ± 0.03 p1/i1 = 0.17/-0.02 p2/i2 = 0.10/-0.02 p3/i3 = 0.80/-0.00	0.16 ± 0.03 0.16 ± 0.04 0.17 ± 0.04 p1/i1 = 0.73/-0.01 p2/i2 = 0.91/0.01 p3/i3 = 0.62/-0.01	1.07 ± 0.05 1.24 ± 0.91 1.05 ± 0.03 p1/i1 = 0.65/0.01 p2/i2 = 0.06/0.04 p3/i3 = 0.12/-0.02	0.09 ± 0.01 0.09 ± 0.02 0.09 ± 0.01 p1/i1 = 0.90/-0.00 p2/i2 = 0.05/-0.01 p3/i3 = 0.04/0.01	10.14 ± 0.25 10.03 ± 0.35 10.23 ± 0.33 p1/i1 = 0.59/-0.13 p2/i2 = 0.17/0.22 p3/i3 = 0.09/-0.24	0.73 ± 0.02 0.73 ± 0.05 0.73 ± 0.02 p1/i1 = 0.58/-0.01 p2/i2 = 0.37/0.01 p3/i3 = 0.05/-0.02	0.24 ± 0.02 0.24 ± 0.05 0.23 ± 0.03 p1/i1 = 0.62/0.01 p2/i2 = 0.93/0.00 p3/i3 = 0.62/0.01	41.47 ± 2.71 41.36 ± 2.57 42.29 ± 3.00 p1/i1 = 0.63/-0.94 p2/i2 = 0.60/0.66 p3/i3 = 0.63/-0.92	0.03 ± 0.01 0.04 ± 0.01 0.04 ± 0.02 p1/i1 = 0.50/-0.01 p2/i2 = 0.55/-0.01 p3/i3 = 0.78/-0.00	0.03 ± 0.01 0.03 ± 0.01 0.03 ± 0.02 p1/i1 = 0.48/-0.01 p2/i2 = 0.66/-0.00 p3/i3 = 0.56/-0.00	0.01 ± 0.01 0.02 ± 0.01 0.02 ± 0.01 p1/i1 = 0.60/-0.00 p2/i2 = 0.19/-0.01 p3/i3 = 0.69/0.00
Thal L-Ins L	0.37 ± 0.05 0.37 ± 0.04 0.36 ± 0.04 p1/i1 = 0.64/0.01 p2/i2 = 0.73/0.01 p3/i3 = 0.64/0.01	0.85 ± 0.03 0.82 ± 0.02 0.83 ± 0.03 p1/i1 = 0.32/0.02 p2/i2 = 0.12/0.02 p3/i3 = 0.52/-0.01	0.46 ± 0.03 0.47 ± 0.02 0.46 ± 0.03 p1/i1 = 0.89/-0.00 p2/i2 = 0.43/-0.01 p3/i3 = 0.42/0.01	0.14 ± 0.01 0.12 ± 0.02 0.12 ± 0.02 p1/i1 = 0.06/0.02 p2/i2 = 0.11/0.01 p3/i3 = 0.42/0.01	0.98 ± 0.07 1.18 ± 0.93 0.99 ± 0.07 p1/i1 = 0.89/-0.00 p2/i2 = 0.80/0.02 p3/i3 = 0.57/-0.02	0.11 ± 0.01 0.11 ± 0.02 0.11 ± 0.01 p1/i1 = 0.78/0.00 p2/i2 = 0.29/-0.01 p3/i3 = 0.13/0.01	9.80 ± 0.18 9.84 ± 0.25 9.94 ± 0.29 p1/i1 = 0.15/-0.27 p2/i2 = 0.84/0.02 p3/i3 = 0.18/-0.17	0.65 ± 0.02 0.66 ± 0.07 0.65 ± 0.02 p1/i1 = 0.87/-0.01 p2/i2 = 0.41/0.01 p3/i3 = 0.57/-0.01	0.26 ± 0.04 0.25 ± 0.05 0.24 ± 0.04 p1/i1 = 0.79/0.02 p2/i2 = 0.94/0.01 p3/i3 = 0.79/0.01	44.63 ± 3.37 46.03 ± 2.46 46.97 ± 2.90 p1/i1 = 0.18/-2.27 p2/i2 = 0.49/-0.92 p3/i3 = 0.44/-0.94	0.03 ± 0.01 0.02 ± 0.01 0.02 ± 0.01 p1/i1 = 0.23/0.00 p2/i2 = 0.56/0.00 p3/i3 = 0.47/0.00	0.03 ± 0.01 0.03 ± 0.01 0.03 ± 0.01 p1/i1 = 0.86/0.00 p2/i2 = 0.33/-0.00 p3/i3 = 0.23/0.00	-0.01 ± 0.01 -0.01 ± 0.01 -0.01 ± 0.01 p1/i1 = 0.20/0.01 p2/i2 = 0.08/0.01 p3/i3 = 0.71/-0.00
Thal L-OFC L	0.31 ± 0.02 0.33 ± 0.02 0.32 ± 0.02 p1/i1 = 0.43/-0.01 p2/i2 = 0.03/-0.02 p3/i3 = 0.07/0.01	0.85 ± 0.04 0.81 ± 0.02 0.82 ± 0.03 p1/i1 = 0.30/0.02 p2/i2 = 0.11/0.02 p3/i3 = 0.30/-0.01	0.47 ± 0.03 0.49 ± 0.02 0.48 ± 0.02 p1/i1 = 0.39/-0.01 p2/i2 = 0.18/-0.02 p3/i3 = 0.32/0.01	0.16 ± 0.02 0.14 ± 0.02 0.15 ± 0.02 p1/i1 = 0.33/0.01 p2/i2 = 0.20/0.01 p3/i3 = 0.78/-0.00	0.97 ± 0.05 1.16 ± 0.93 0.95 ± 0.03 p1/i1 = 0.93/0.00 p2/i2 = 0.40/0.02 p3/i3 = 0.35/-0.02	0.12 ± 0.01 0.12 ± 0.03 0.12 ± 0.01 p1/i1 = 0.96/0.00 p2/i2 = 0.17/-0.01 p3/i3 = 0.11/0.00	9.53 ± 0.14 9.62 ± 0.22 9.71 ± 0.19 p1/i1 = 0.03/-0.24 p2/i2 = 0.63/-0.06 p3/i3 = 0.12/-0.12	0.64 ± 0.01 0.65 ± 0.07 0.63 ± 0.01 p1/i1 = 0.79/-0.00 p2/i2 = 0.54/0.01 p3/i3 = 0.53/-0.01	0.26 ± 0.03 0.25 ± 0.05 0.24 ± 0.04 p1/i1 = 0.57/0.02 p2/i2 = 0.70/0.01 p3/i3 = 0.57/0.01	43.49 ± 1.98 43.62 ± 1.45 44.63 ± 2.51 p1/i1 = 0.20/-1.53 p2/i2 = 0.95/-0.14 p3/i3 = 0.20/-0.98	0.03 ± 0.01 0.03 ± 0.01 0.03 ± 0.01 p1/i1 = 0.85/-0.00 p2/i2 = 0.59/-0.00 p3/i3 = 0.79/0.00	0.03 ± 0.01 0.03 ± 0.01 0.03 ± 0.01 p1/i1 = 0.68/-0.00 p2/i2 = 0.65/-0.00 p3/i3 = 0.89/-0.00	0.00 ± 0.00 0.01 ± 0.01 0.01 ± 0.01 p1/i1 = 0.60/0.00 p2/i2 = 0.73/0.00 p3/i3 = 0.60/0.00
Hippo L-BS	0.41 ± 0.04 0.42 ± 0.04 0.42 ± 0.04 p1/i1 = 0.98/-0.00 p2/i2 = 0.90/0.00 p3/i3 = 0.98/0.00	1.13 ± 0.23 1.07 ± 0.25 1.08 ± 0.25 p1/i1 = 0.59/0.09 p2/i2 = 0.65/0.08 p3/i3 = 0.94/-0.01	0.43 ± 0.04 0.45 ± 0.05 0.45 ± 0.05 p1/i1 = 0.56/-0.02 p2/i2 = 0.57/-0.02 p3/i3 = 0.88/0.00	0.37 ± 0.06 0.33 ± 0.10 0.34 ± 0.09 p1/i1 = 0.62/0.04 p2/i2 = 0.49/0.04 p3/i3 = 0.62/-0.01	1.43 ± 0.26 1.55 ± 0.87 1.43 ± 0.28 p1/i1 = 0.93/0.01 p2/i2 = 0.71/0.09 p3/i3 = 0.65/-0.09	0.06 ± 0.01 0.06 ± 0.02 0.06 ± 0.01 p1/i1 = 0.98/0.00 p2/i2 = 0.23/-0.01 p3/i3 = 0.10/0.01	11.97 ± 3.46 11.53 ± 2.83 15.52 ± 4.75 p1/i1 = 0.02/-4.44 p2/i2 = 0.80/0.35 p3/i3 = 0.00/-4.78	0.80 ± 0.02 0.80 ± 0.05 0.80 ± 0.03 p1/i1 = 0.96/-0.00 p2/i2 = 0.16/0.02 p3/i3 = 0.10/-0.02	0.24 ± 0.05 0.24 ± 0.06 0.24 ± 0.05 p1/i1 = 0.84/-0.01 p2/i2 = 0.79/-0.01 p3/i3 = 0.84/0.01	38.46 ± 5.17 41.05 ± 5.06 40.87 ± 5.01 p1/i1 = 0.12/-3.90 p2/i2 = 0.08/-4.65 p3/i3 = 0.85/0.32	0.03 ± 0.01 0.03 ± 0.01 0.03 ± 0.01 p1/i1 = 0.99/-0.00 p2/i2 = 0.72/-0.00 p3/i3 = 0.90/0.00	0.04 ± 0.01 0.04 ± 0.01 0.04 ± 0.01 p1/i1 = 0.75/-0.00 p2/i2 = 0.55/-0.00 p3/i3 = 0.93/-0.00	-0.00 ± 0.01 -0.01 ± 0.02 -0.01 ± 0.01 p1/i1 = 0.73/0.01 p2/i2 = 0.56/0.01 p3/i3 = 0.73/0.00
Hypo L-BS	0.37 ± 0.02 0.39 ± 0.02 0.40 ± 0.02 p1/i1 = 0.00/-0.04 p2/i2 = 0.00/-0.04 p3/i3 = 0.71/-0.00	0.88 ± 0.05 0.84 ± 0.04 0.84 ± 0.04 p1/i1 = 0.03/0.05 p2/i2 = 0.06/0.04 p3/i3 = 0.72/0.01	0.45 ± 0.04 0.47 ± 0.03 0.48 ± 0.04 p1/i1 = 0.03/-0.04 p2/i2 = 0.06/-0.04 p3/i3 = 0.68/-0.01	0.25 ± 0.05 0.20 ± 0.04 0.20 ± 0.04 p1/i1 = 0.04/0.05 p2/i2 = 0.03/0.06 p3/i3 = 0.81/-0.01	1.12 ± 0.05 1.30 ± 0.90 1.10 ± 0.04 p1/i1 = 0.40/0.02 p2/i2 = 0.06/0.04 p3/i3 = 0.53/-0.01	0.07 ± 0.01 0.07 ± 0.01 0.07 ± 0.00 p1/i1 = 0.67/-0.00 p2/i2 = 0.01/-0.01 p3/i3 = 0.00/0.01	10.39 ± 0.21 10.13 ± 0.34 10.55 ± 0.30 p1/i1 = 0.40/-0.15 p2/i2 = 0.16/0.26 p3/i3 = 0.00/-0.41	0.76 ± 0.02 0.76 ± 0.05 0.76 ± 0.01 p1/i1 = 0.60/-0.01 p2/i2 = 0.12/0.02 p3/i3 = 0.01/-0.02	0.23 ± 0.03 0.22 ± 0.05 0.21 ± 0.04 p1/i1 = 0.84/0.01 p2/i2 = 0.89/0.01 p3/i3 = 0.84/0.00	42.65 ± 2.15 41.72 ± 2.82 42.72 ± 2.48 p1/i1 = 0.90/-0.15 p2/i2 = 0.53/1.23 p3/i3 = 0.53/-0.99	0.03 ± 0.01 0.03 ± 0.01 0.03 ± 0.01 p1/i1 = 0.92/0.00 p2/i2 = 0.16/-0.01 p3/i3 = 0.06/0.01	0.04 ± 0.01 0.04 ± 0.01 0.04 ± 0.01 p1/i1 = 0.80/0.00 p2/i2 = 0.54/-0.00 p3/i3 = 0.29/0.00	-0.02 ± 0.01 -0.01 ± 0.01 -0.02 ± 0.01 p1/i1 = 0.98/-0.00 p2/i2 = 0.45/-0.00 p3/i3 = 0.98/0.00
AON R-OFC R	0.25 ± 0.04 0.28 ± 0.05 0.27 ± 0.05 p1/i1 = 0.68/-0.01 p2/i2 = 0.62/-0.01 p3/i3 = 0.68/0.01	0.92 ± 0.06 0.92 ± 0.08 0.92 ± 0.09 p1/i1 = 0.99/-0.01 p2/i2 = 0.86/-0.01 p3/i3 = 0.99/0.00	0.44 ± 0.04 0.43 ± 0.06 0.46 ± 0.09 p1/i1 = 0.91/0.00 p2/i2 = 0.31/0.03 p3/i3 = 0.49/-0.02	0.24 ± 0.07 0.21 ± 0.07 0.24 ± 0.06 p1/i1 = 0.70/0.01 p2/i2 = 0.42/0.04 p3/i3 = 0.41/-0.02	1.16 ± 0.05 1.31 ± 0.90 1.15 ± 0.12 p1/i1 = 0.40/0.04 p2/i2 = 0.05/0.07 p3/i3 = 0.17/-0.05	0.11 ± 0.02 0.10 ± 0.03 0.11 ± 0.01 p1/i1 = 0.80/-0.00 p2/i2 = 0.61/-0.01 p3/i3 = 0.86/0.00	8.95 ± 0.37 9.16 ± 0.66 8.97 ± 0.47 p1/i1 = 0.84/0.05 p2/i2 = 0.55/-0.17 p3/i3 = 0.26/0.28	0.67 ± 0.04 0.66 ± 0.08 0.66 ± 0.05 p1/i1 = 0.46/0.02 p2/i2 = 0.30/0.03 p3/i3 = 0.68/-0.01	0.25 ± 0.05 0.23 ± 0.05 0.22 ± 0.04 p1/i1 = 0.40/0.03 p2/i2 = 0.41/0.03 p3/i3 = 0.79/0.01	48.48 ± 2.57 46.78 ± 2.45 47.19 ± 4.20 p1/i1 = 0.74/0.72 p2/i2 = 0.34/1.51 p3/i3 = 0.74/-0.36	0.01 ± 0.01 0.01 ± 0.01 0.01 ± 0.01 p1/i1 = 0.65/-0.00 p2/i2 = 0.66/-0.00 p3/i3 = 0.86/0.00	0.03 ± 0.01 0.03 ± 0.01 0.02 ± 0.01 p1/i1 = 0.80/0.00 p2/i2 = 0.52/-0.00 p3/i3 = 0.20/0.01	-0.02 ± 0.01 -0.02 ± 0.01 -0.01 ± 0.01 p1/i1 = 0.97/-0.00 p2/i2 = 0.02/0.01 p3/i3 = 0.03/-0.01
Ins L-BS	0.46 ± 0.05 0.46 ± 0.03 0.46 ± 0.05 p1/i1 = 0.30/0.02 p2/i2 = 0.33/0.02 p3/i3 = 0.95/0.00	0.83 ± 0.05 0.81 ± 0.03 0.81 ± 0.03 p1/i1 = 0.55/0.01 p2/i2 = 0.36/0.01 p3/i3 = 0.55/-0.01	0.50 ± 0.04 0.51 ± 0.02 0.51 ± 0.03 p1/i1 = 0.80/0.00 p2/i2 = 0.78/-0.00 p3/i3 = 0.61/0.01	0.17 ± 0.03 0.15 ± 0.03 0.15 ± 0.03 p1/i1 = 0.34/0.01 p2/i2 = 0.29/0.01 p3/i3 = 0.81/-0.00	0.90 ± 0.05 1.10 ± 0.95 0.89 ± 0.04 p1/i1 = 0.77/-0.01 p2/i2 = 0.29/0.02 p3/i3 = 0.24/-0.02	0.12 ± 0.01 0.11 ± 0.02 0.12 ± 0.01 p1/i1 = 0.29/0.00 p2/i2 = 0.54/-0.00 p3/i3 = 0.12/0.01	10.21 ± 0.18 10.24 ± 0.37 10.32 ± 0.40 p1/i1 = 0.24/-0.28 p2/i2 = 0.54/0.09 p3/i3 = 0.24/-0.23	0.66 ± 0.01 0.67 ± 0.06 0.66 ± 0.02 p1/i1 = 0.38/-0.01 p2/i2 = 0.53/0.01 p3/i3 = 0.33/-0.01	0.29 ± 0.03 0.27 ± 0.05 0.27 ± 0.04 p1/i1 = 0.78/0.02 p2/i2 = 0.72/0.02 p3/i3 = 0.78/0.01	42.29 ± 3.07 43.62 ± 1.95 43.97 ± 3.05 p1/i1 = 0.32/-1.76 p2/i2 = 0.50/-0.95 p3/i3 = 0.85/-0.34	0.03 ± 0.01 0.02 ± 0.01 0.02 ± 0.01 p1/i1 = 0.36/0.00 p2/i2 = 0.70/0.00 p3/i3 = 0.51/0.00	0.04 ± 0.00 0.04 ± 0.01 0.04 ± 0.01 p1/i1 = 0.49/0.00 p2/i2 = 0.65/0.00 p3/i3 = 0.51/0.00	-0.02 ± 0.01 -0.03 ± 0.01 -0.03 ± 0.01 p1/i1 = 0.51/0.00 p2/i2 = 0.40/0.01 p3/i3 = 0.51/-0.00
OFC L-BS	0.39 ± 0.02 0.41 ± 0.02 0.41 ± 0.01 p1/i1 = 0.41/-0.01 p2/i2 = 0.10/-0.02 p3/i3 = 0.41/0.01	0.83 ± 0.03 0.80 ± 0.02 0.81 ± 0.02 p1/i1 = 0.21/0.01 p2/i2 = 0.07/0.03 p3/i3 = 0.21/-0.01	0.50 ± 0.04 0.53 ± 0.02 0.52 ± 0.02 p1/i1 = 0.33/-0.01 p2/i2 = 0.11/-0.02 p3/i3 = 0.32/0.01	0.19 ± 0.02 0.18 ± 0.02 0.18 ± 0.02 p1/i1 = 0.47/0.01 p2/i2 = 0.25/0.01 p3/i3 = 0.61/-0.00	0.91 ± 0.05 1.11 ± 0.94 0.90 ± 0.03 p1/i1 = 0.84/-0.00 p2/i2 = 0.57/0.01 p3/i3 = 0.34/-0.01	0.12 ± 0.01 0.12 ± 0.03 0.12 ± 0.01 p1/i1 = 0.67/-0.00 p2/i2 = 0.11/-0.01 p3/i3 = 0.28/0.00	9.93 ± 0.20 9.83 ± 0.21 9.96 ± 0.18 p1/i1 = 0.24/-0.12 p2/i2 = 0.57/0.09 p3/i3 = 0.09/-0.15	0.65 ± 0.01 0.66 ± 0.07 0.64 ± 0.01 p1/i1 = 0.83/0.00 p2/i2 = 0.40/0.01 p3/i3 = 0.83/-0.00	0.28 ± 0.03 0.27 ± 0.05 0.26 ± 0.03 p1/i1 = 0.70/0.02 p2/i2 = 0.60/0.01 p3/i3 = 0.70/0.01	42.99 ± 2.11 42.64 ± 1.80 43.62 ± 2.51 p1/i1 = 0.31/-1.02 p2/i2 = 0.75/0.49 p3/i3 = 0.31/-0.95	0.03 ± 0.01 0.03 ± 0.01 0.03 ± 0.01 p1/i1 = 0.65/-0.00 p2/i2 = 0.36/-0.00 p3/i3 = 0.65/0.00	0.03 ± 0.01 0.03 ± 0.01 0.03 ± 0.01 p1/i1 = 0.65/-0.00 p2/i2 = 0.45/-0.00 p3/i3 = 0.98/0.00	0.00 ± 0.00 0.00 ± 0.01 0.00 ± 0.01 p1/i1 = 0.69/0.00 p2/i2 = 0.76/0.00 p3/i3 = 0.69/0.00
BS-Cb CrusI R	0.39 ± 0.02 0.40 ± 0.02 0.40 ± 0.04 p1/i1 = 0.23/-0.02 p2/i2 = 0.13/-0.02 p3/i3 = 0.80/0.00	0.80 ± 0.06 0.77 ± 0.06 0.78 ± 0.05 p1/i1 = 0.12/0.05 p2/i2 = 0.18/0.05 p3/i3 = 0.86/-0.00	0.52 ± 0.04 0.54 ± 0.04 0.54 ± 0.05 p1/i1 = 0.09/-0.04 p2/i2 = 0.11/-0.04 p3/i3 = 0.94/0.00	0.22 ± 0.08 0.17 ± 0.06 0.19 ± 0.07 p1/i1 = 0.22/0.05 p2/i2 = 0.12/0.06 p3/i3 = 0.47/-0.02	1.08 ± 0.07 1.27 ± 0.90 1.07 ± 0.04 p1/i1 = 0.45/0.02 p2/i2 = 0.18/0.03 p3/i3 = 0.49/-0.01	0.07 ± 0.01 0.07 ± 0.01 0.07 ± 0.01 p1/i1 = 0.55/-0.00 p2/i2 = 0.12/-0.01 p3/i3 = 0.23/0.00	10.33 ± 0.24 10.28 ± 0.28 10.54 ± 0.21 p1/i1 = 0.02/-0.31 p2/i2 = 0.92/-0.01 p3/i3 = 0.01/-0.28	0.78 ± 0.02 0.77 ± 0.05 0.78 ± 0.02 p1/i1 = 0.98/0.00 p2/i2 = 0.20/0.02 p3/i3 = 0.06/-0.02	0.26 ± 0.03 0.23 ± 0.06 0.24 ± 0.05 p1/i1 = 0.74/0.01 p2/i2 = 0.64/0.02 p3/i3 = 0.74/-0.01	41.77 ± 1.84 42.35 ± 2.10 43.47 ± 1.27 p1/i1 = 0.06/-1.88 p2/i2 = 0.49/-0.91 p3/i3 = 0.10/-1.10	0.03 ± 0.01 0.03 ± 0.01 0.03 ± 0.01 p1/i1 = 0.94/-0.00 p2/i2 = 0.69/-0.00 p3/i3 = 0.60/0.00	0.04 ± 0.01 0.04 ± 0.01 0.04 ± 0.01 p1/i1 = 0.90/0.00 p2/i2 = 0.75/-0.00 p3/i3 = 0.58/0.00	-0.01 ± 0.01 -0.01 ± 0.02 -0.01 ± 0.01 p1/i1 = 0.99/0.00 p2/i2 = 0.99/0.00 p3/i3 = 0.99/-0.00
BS-Cb VI R	0.37 ± 0.03 0.37 ± 0.04 0.38 ± 0.04 p1/i1 = 0.09/-0.03 p2/i2 = 0.45/-0.01 p3/i3 = 0.21/-0.02	0.73 ± 0.01 0.73 ± 0.04 0.72 ± 0.04 p1/i1 = 0.17/0.03 p2/i2 = 0.32/0.02 p3/i3 = 0.65/0.01	0.55 ± 0.02 0.55 ± 0.03 0.57 ± 0.03 p1/i1 = 0.04/-0.03 p2/i2 = 0.23/-0.02 p3/i3 = 0.23/-0.01	0.11 ± 0.02 0.10 ± 0.03 0.11 ± 0.03 p1/i1 = 0.97/0.00 p2/i2 = 0.74/0.01 p3/i3 = 0.97/-0.01	1.08 ± 0.04 1.29 ± 0.90 1.08 ± 0.05 p1/i1 = 0.28/0.02 p2/i2 = 0.47/0.01 p3/i3 = 0.57/0.01	0.08 ± 0.01 0.08 ± 0.02 0.08 ± 0.01 p1/i1 = 1.00/-0.00 p2/i2 = 0.26/-0.01 p3/i3 = 0.17/0.00	10.20 ± 0.31 9.99 ± 0.36 10.40 ± 0.29 p1/i1 = 0.02/-0.37 p2/i2 = 0.53/0.11 p3/i3 = 0.00/-0.44	0.77 ± 0.01 0.77 ± 0.05 0.77 ± 0.02 p1/i1 = 0.33/-0.01 p2/i2 = 0.66/0.00 p3/i3 = 0.07/-0.01	0.25 ± 0.04 0.22 ± 0.06 0.23 ± 0.05 p1/i1 = 0.76/0.01 p2/i2 = 0.52/0.03 p3/i3 = 0.76/-0.01	44.76 ± 1.75 46.21 ± 3.05 46.24 ± 1.61 p1/i1 = 0.41/-1.41 p2/i2 = 0.38/-1.57 p3/i3 = 0.96/-0.04	0.01 ± 0.01 0.02 ± 0.01 0.01 ± 0.01 p1/i1 = 0.43/-0.00 p2/i2 = 0.39/-0.00 p3/i3 = 0.47/0.00	0.04 ± 0.01 0.04 ± 0.01 0.04 ± 0.01 p1/i1 = 1.00/-0.00 p2/i2 = 0.82/0.00 p3/i3 = 1.00/0.00	-0.04 ± 0.01 -0.03 ± 0.02 -0.04 ± 0.01 p1/i1 = 0.88/0.00 p2/i2 = 0.84/-0.00 p3/i3 = 0.49/0.00
BS-Cb Crus II R	0.33 ± 0.02 0.36 ± 0.02 0.35 ± 0.03 p1/i1 = 0.02/-0.03 p2/i2 = 0.00/-0.04 p3/i3 = 0.61/0.00	0.84 ± 0.21 0.75 ± 0.06 0.76 ± 0.05 p1/i1 = 0.04/0.12 p2/i2 = 0.10/0.12 p3/i3 = 0.98/-0.00	0.50 ± 0.05 0.54 ± 0.03 0.53 ± 0.04 p1/i1 = 0.01/-0.05 p2/i2 = 0.00/-0.06 p3/i3 = 0.45/0.01	0.20 ± 0.09 0.15 ± 0.07 0.16 ± 0.07 p1/i1 = 0.09/0.07 p2/i2 = 0.11/0.06 p3/i3 = 0.85/-0.00	1.21 ± 0.18 1.33 ± 0.89 1.13 ± 0.04 p1/i1 = 0.05/0.09 p2/i2 = 0.09/0.10 p3/i3 = 0.73/-0.01	0.07 ± 0.00 0.07 ± 0.01 0.07 ± 0.00 p1/i1 = 0.93/-0.00 p2/i2 = 0.04/-0.01 p3/i3 = 0.01/0.01	10.21 ± 0.41 10.53 ± 1.52 10.55 ± 0.33 p1/i1 = 0.91/-0.34 p2/i2 = 0.79/-0.17 p3/i3 = 0.91/-0.04	0.79 ± 0.02 0.78 ± 0.06 0.80 ± 0.02 p1/i1 = 0.28/-0.01 p2/i2 = 0.44/0.01 p3/i3 = 0.01/-0.03	0.25 ± 0.04 0.23 ± 0.06 0.24 ± 0.04 p1/i1 = 0.96/0.00 p2/i2 = 0.66/0.01 p3/i3 = 0.74/-0.01	42.66 ± 1.62 42.57 ± 2.70 43.80 ± 1.23 p1/i1 = 0.18/-1.46 p2/i2 = 0.66/-0.52 p3/i3 = 0.18/-1.19	0.02 ± 0.01 0.03 ± 0.01 0.02 ± 0.01 p1/i1 = 0.79/-0.00 p2/i2 = 0.64/-0.00 p3/i3 = 0.76/0.00	0.03 ± 0.01 0.04 ± 0.01 0.04 ± 0.01 p1/i1 = 0.91/-0.00 p2/i2 = 0.49/-0.00 p3/i3 = 0.58/0.00	-0.01 ± 0.01 -0.01 ± 0.01 -0.01 ± 0.01 p1/i1 = 0.96/0.00 p2/i2 = 0.81/0.00 p3/i3 = 0.96/-0.00
BS-Cb VIII R	0.22 ± 0.02 0.25 ± 0.03 0.24 ± 0.03 p1/i1 = 0.01/-0.04 p2/i2 = 0.01/-0.03 p3/i3 = 0.92/0.00	0.71 ± 0.03 0.73 ± 0.14 0.70 ± 0.05 p1/i1 = 0.32/0.05 p2/i2 = 0.55/0.03 p3/i3 = 0.33/0.03	0.52 ± 0.03 0.52 ± 0.06 0.54 ± 0.03 p1/i1 = 0.02/-0.05 p2/i2 = 0.09/-0.04 p3/i3 = 0.24/-0.02	0.04 ± 0.01 0.06 ± 0.09 0.05 ± 0.03 p1/i1 = 0.90/0.00 p2/i2 = 0.97/-0.00 p3/i3 = 0.83/0.01	1.25 ± 0.04 1.31 ± 0.43 1.22 ± 0.05 p1/i1 = 0.05/0.05 p2/i2 = 0.01/0.06 p3/i3 = 0.45/-0.01	0.05 ± 0.00 0.07 ± 0.04 0.06 ± 0.01 p1/i1 = 0.92/-0.00 p2/i2 = 0.47/-0.01 p3/i3 = 0.28/0.01	10.15 ± 0.53 10.56 ± 1.47 10.54 ± 0.41 p1/i1 = 0.67/-0.48 p2/i2 = 0.69/-0.26 p3/i3 = 1.00/-0.03	0.82 ± 0.01 0.78 ± 0.09 0.82 ± 0.02 p1/i1 = 0.60/-0.01 p2/i2 = 0.78/0.01 p3/i3 = 0.17/-0.03	0.22 ± 0.04 0.21 ± 0.05 0.22 ± 0.04 p1/i1 = 0.98/-0.00 p2/i2 = 0.82/0.01 p3/i3 = 0.98/-0.00	48.20 ± 3.91 47.95 ± 3.57 49.13 ± 3.69 p1/i1 = 0.74/-0.72 p2/i2 = 0.90/-0.23 p3/i3 = 0.68/-1.20	0.01 ± 0.01 0.02 ± 0.01 0.01 ± 0.01 p1/i1 = 0.72/-0.00 p2/i2 = 0.72/-0.00 p3/i3 = 0.72/0.00	0.03 ± 0.01 0.05 ± 0.06 0.04 ± 0.01 p1/i1 = 0.62/0.01 p2/i2 = 0.94/-0.00 p3/i3 = 0.33/0.02	-0.03 ± 0.01 -0.05 ± 0.07 -0.03 ± 0.02 p1/i1 = 0.71/-0.01 p2/i2 = 0.96/0.00 p3/i3 = 0.57/-0.01
BS-Cb IX R	0.18 ± 0.02 0.22 ± 0.03 0.22 ± 0.03 p1/i1 = 0.00/-0.04 p2/i2 = 0.04/-0.03 p3/i3 = 0.61/-0.01	1.14 ± 0.28 0.96 ± 0.26 0.91 ± 0.21 p1/i1 = 0.06/0.25 p2/i2 = 0.28/0.17 p3/i3 = 0.57/0.05	0.38 ± 0.05 0.41 ± 0.07 0.43 ± 0.05 p1/i1 = 0.03/-0.07 p2/i2 = 0.22/-0.05 p3/i3 = 0.28/-0.02	0.33 ± 0.10 0.23 ± 0.13 0.22 ± 0.11 p1/i1 = 0.13/0.10 p2/i2 = 0.21/0.09 p3/i3 = 0.96/0.01	1.58 ± 0.27 1.58 ± 0.85 1.37 ± 0.19 p1/i1 = 0.07/0.20 p2/i2 = 0.23/0.15 p3/i3 = 0.82/0.02	0.04 ± 0.01 0.06 ± 0.03 0.05 ± 0.01 p1/i1 = 0.90/-0.00 p2/i2 = 0.66/-0.01 p3/i3 = 0.38/0.01	12.17 ± 3.85 10.57 ± 2.32 11.39 ± 2.87 p1/i1 = 0.62/-0.71 p2/i2 = 0.56/0.81 p3/i3 = 0.31/-1.26	0.84 ± 0.03 0.81 ± 0.09 0.83 ± 0.03 p1/i1 = 0.71/-0.01 p2/i2 = 0.94/0.00 p3/i3 = 0.32/-0.02	0.18 ± 0.05 0.17 ± 0.06 0.18 ± 0.05 p1/i1 = 0.85/-0.01 p2/i2 = 0.71/0.01 p3/i3 = 0.85/-0.01	46.40 ± 4.54 46.64 ± 4.54 47.40 ± 3.09 p1/i1 = 0.72/-0.75 p2/i2 = 0.76/0.69 p3/i3 = 0.72/-0.78	0.02 ± 0.01 0.02 ± 0.01 0.02 ± 0.01 p1/i1 = 0.55/-0.01 p2/i2 = 0.43/-0.01 p3/i3 = 0.74/0.00	0.03 ± 0.01 0.05 ± 0.04 0.04 ± 0.02 p1/i1 = 0.76/0.00 p2/i2 = 0.74/-0.01 p3/i3 = 0.31/0.01	-0.01 ± 0.01 -0.02 ± 0.04 -0.01 ± 0.02 p1/i1 = 0.35/-0.01 p2/i2 = 0.75/-0.01 p3/i3 = 0.35/-0.01
BS-DN R	0.32 ± 0.10 0.30 ± 0.17 0.27 ± 0.07 p1/i1 = NaN/NaN p2/i2 = NaN/NaN p3/i3 = NaN/NaN	0.77 ± 0.03 0.78 ± 0.30 0.84 ± 0.10 p1/i1 = NaN/NaN p2/i2 = NaN/NaN p3/i3 = NaN/NaN	0.48 ± 0.03 0.49 ± 0.09 0.46 ± 0.06 p1/i1 = NaN/NaN p2/i2 = NaN/NaN p3/i3 = NaN/NaN	0.04 ± 0.03 0.11 ± 0.15 0.15 ± 0.09 p1/i1 = NaN/NaN p2/i2 = NaN/NaN p3/i3 = NaN/NaN	1.15 ± 0.12 1.41 ± 0.94 1.19 ± 0.12 p1/i1 = NaN/NaN p2/i2 = NaN/NaN p3/i3 = NaN/NaN	0.07 ± 0.02 0.07 ± 0.07 0.07 ± 0.02 p1/i1 = NaN/NaN p2/i2 = NaN/NaN p3/i3 = NaN/NaN	12.64 ± 4.10 16.49 ± 9.60 13.02 ± 5.57 p1/i1 = NaN/NaN p2/i2 = NaN/NaN p3/i3 = NaN/NaN	0.79 ± 0.06 0.79 ± 0.13 0.78 ± 0.06 p1/i1 = NaN/NaN p2/i2 = NaN/NaN p3/i3 = NaN/NaN	0.25 ± 0.07 0.23 ± 0.07 0.24 ± 0.04 p1/i1 = 0.90/-0.00 p2/i2 = 0.90/0.00 p3/i3 = 0.90/-0.00	46.58 ± 4.59 46.29 ± 4.84 46.33 ± 6.57 p1/i1 = 0.40/2.52 p2/i2 = 0.27/2.44 p3/i3 = 0.89/-0.24	0.01 ± 0.01 0.02 ± 0.02 0.02 ± 0.02 p1/i1 = 0.89/-0.00 p2/i2 = 0.47/-0.01 p3/i3 = 0.89/0.00	0.04 ± 0.02 0.03 ± 0.02 0.04 ± 0.02 p1/i1 = 0.56/-0.01 p2/i2 = 0.59/-0.01 p3/i3 = 0.56/-0.00	-0.01 ± 0.02 0.01 ± 0.04 -0.01 ± 0.02 p1/i1 = 0.89/0.00 p2/i2 = 0.40/-0.01 p3/i3 = 0.39/0.02
BS-Cb CrusI L	0.36 ± 0.03 0.38 ± 0.03 0.38 ± 0.04 p1/i1 = 0.12/-0.03 p2/i2 = 0.15/-0.02 p3/i3 = 0.74/-0.00	0.71 ± 0.04 0.71 ± 0.05 0.71 ± 0.08 p1/i1 = 0.70/0.02 p2/i2 = 0.51/0.01 p3/i3 = 0.97/-0.00	0.55 ± 0.03 0.57 ± 0.05 0.57 ± 0.05 p1/i1 = 0.20/-0.03 p2/i2 = 0.21/-0.03 p3/i3 = 0.86/-0.00	0.12 ± 0.04 0.11 ± 0.04 0.12 ± 0.07 p1/i1 = 0.74/0.01 p2/i2 = 0.76/0.01 p3/i3 = 0.74/-0.01	1.10 ± 0.05 1.28 ± 0.90 1.10 ± 0.08 p1/i1 = 0.30/0.03 p2/i2 = 0.04/0.05 p3/i3 = 0.30/-0.02	0.07 ± 0.01 0.07 ± 0.02 0.07 ± 0.01 p1/i1 = 0.37/-0.00 p2/i2 = 0.03/-0.01 p3/i3 = 0.08/0.01	10.28 ± 0.43 10.03 ± 0.52 10.56 ± 0.60 p1/i1 = 0.11/-0.42 p2/i2 = 0.68/0.10 p3/i3 = 0.02/-0.49	0.79 ± 0.02 0.78 ± 0.05 0.80 ± 0.03 p1/i1 = 0.92/-0.00 p2/i2 = 0.22/0.02 p3/i3 = 0.02/-0.03	0.26 ± 0.04 0.23 ± 0.06 0.23 ± 0.05 p1/i1 = 0.61/0.02 p2/i2 = 0.51/0.02 p3/i3 = 0.94/0.00	42.63 ± 2.40 44.24 ± 3.11 44.38 ± 1.91 p1/i1 = 0.40/-1.57 p2/i2 = 0.54/-1.19 p3/i3 = 0.86/-0.16	0.02 ± 0.01 0.02 ± 0.01 0.02 ± 0.00 p1/i1 = 0.52/0.00 p2/i2 = 0.94/0.00 p3/i3 = 0.52/0.00	0.04 ± 0.01 0.04 ± 0.01 0.03 ± 0.01 p1/i1 = 0.78/0.00 p2/i2 = 0.72/-0.00 p3/i3 = 0.78/0.00	-0.01 ± 0.00 -0.01 ± 0.03 -0.01 ± 0.01 p1/i1 = 0.70/0.01 p2/i2 = 0.62/0.01 p3/i3 = 0.86/0.00
BS-Cb VI L	0.35 ± 0.02 0.34 ± 0.03 0.36 ± 0.04 p1/i1 = 0.28/-0.02 p2/i2 = 0.82/-0.00 p3/i3 = 0.28/-0.01	0.71 ± 0.02 0.70 ± 0.04 0.70 ± 0.04 p1/i1 = 0.47/0.02 p2/i2 = 0.45/0.01 p3/i3 = 0.88/0.00	0.57 ± 0.02 0.56 ± 0.04 0.58 ± 0.04 p1/i1 = 0.24/-0.02 p2/i2 = 0.52/-0.01 p3/i3 = 0.29/-0.01	0.09 ± 0.02 0.08 ± 0.03 0.09 ± 0.03 p1/i1 = 0.83/0.00 p2/i2 = 0.43/0.01 p3/i3 = 0.55/-0.01	1.09 ± 0.03 1.31 ± 0.90 1.09 ± 0.04 p1/i1 = 0.56/0.01 p2/i2 = 0.59/0.01 p3/i3 = 0.60/0.01	0.08 ± 0.00 0.08 ± 0.02 0.08 ± 0.01 p1/i1 = 0.81/0.00 p2/i2 = 0.33/-0.00 p3/i3 = 0.06/0.01	10.25 ± 0.27 9.97 ± 0.38 10.50 ± 0.29 p1/i1 = 0.02/-0.39 p2/i2 = 0.39/0.15 p3/i3 = 0.00/-0.53	0.78 ± 0.01 0.77 ± 0.05 0.78 ± 0.01 p1/i1 = 0.49/-0.01 p2/i2 = 0.47/0.01 p3/i3 = 0.05/-0.02	0.26 ± 0.04 0.23 ± 0.06 0.23 ± 0.05 p1/i1 = 0.68/0.02 p2/i2 = 0.65/0.02 p3/i3 = 0.99/-0.00	45.59 ± 2.62 46.08 ± 3.28 45.80 ± 1.96 p1/i1 = 0.98/0.04 p2/i2 = 0.91/-0.17 p3/i3 = 0.98/0.26	0.01 ± 0.01 0.02 ± 0.01 0.01 ± 0.01 p1/i1 = 0.82/-0.00 p2/i2 = 0.44/-0.00 p3/i3 = 0.28/0.00	0.04 ± 0.01 0.04 ± 0.01 0.04 ± 0.01 p1/i1 = 0.65/-0.00 p2/i2 = 0.66/-0.00 p3/i3 = 0.46/0.00	-0.04 ± 0.01 -0.04 ± 0.02 -0.04 ± 0.01 p1/i1 = 0.63/0.00 p2/i2 = 0.62/0.00 p3/i3 = 0.63/0.00
BS-Cb Crus II L	0.32 ± 0.02 0.35 ± 0.03 0.34 ± 0.03 p1/i1 = 0.03/-0.03 p2/i2 = 0.01/-0.04 p3/i3 = 0.54/0.01	0.80 ± 0.08 0.76 ± 0.07 0.74 ± 0.04 p1/i1 = 0.01/0.08 p2/i2 = 0.10/0.07 p3/i3 = 0.47/0.01	0.49 ± 0.05 0.53 ± 0.05 0.54 ± 0.04 p1/i1 = 0.01/-0.07 p2/i2 = 0.04/-0.06 p3/i3 = 0.48/-0.01	0.22 ± 0.09 0.16 ± 0.08 0.16 ± 0.06 p1/i1 = 0.02/0.09 p2/i2 = 0.11/0.07 p3/i3 = 0.78/0.01	1.20 ± 0.09 1.32 ± 0.89 1.13 ± 0.03 p1/i1 = 0.01/0.07 p2/i2 = 0.01/0.09 p3/i3 = 0.46/-0.01	0.06 ± 0.00 0.07 ± 0.01 0.07 ± 0.00 p1/i1 = 0.40/-0.00 p2/i2 = 0.01/-0.01 p3/i3 = 0.01/0.01	10.48 ± 0.26 10.64 ± 1.61 10.69 ± 0.36 p1/i1 = 0.92/-0.14 p2/i2 = 0.94/0.05 p3/i3 = 0.92/-0.04	0.81 ± 0.01 0.79 ± 0.05 0.81 ± 0.02 p1/i1 = 0.78/-0.00 p2/i2 = 0.13/0.02 p3/i3 = 0.00/-0.03	0.24 ± 0.04 0.23 ± 0.06 0.23 ± 0.04 p1/i1 = 0.91/0.00 p2/i2 = 0.70/0.01 p3/i3 = 0.91/-0.00	42.69 ± 1.66 42.31 ± 2.25 43.51 ± 1.29 p1/i1 = 0.46/-0.81 p2/i2 = 0.83/0.22 p3/i3 = 0.12/-1.20	0.02 ± 0.01 0.03 ± 0.01 0.02 ± 0.01 p1/i1 = 0.95/-0.00 p2/i2 = 0.61/-0.01 p3/i3 = 0.16/0.01	0.03 ± 0.01 0.04 ± 0.01 0.03 ± 0.01 p1/i1 = 0.98/0.00 p2/i2 = 0.83/-0.00 p3/i3 = 0.61/0.00	-0.01 ± 0.01 -0.00 ± 0.02 -0.01 ± 0.01 p1/i1 = 0.86/0.00 p2/i2 = 0.98/-0.00 p3/i3 = 0.52/0.01
BS-CB VIII L	0.23 ± 0.02 0.26 ± 0.03 0.25 ± 0.03 p1/i1 = 0.12/-0.02 p2/i2 = 0.03/-0.03 p3/i3 = 0.26/0.01	0.68 ± 0.03 0.69 ± 0.12 0.66 ± 0.05 p1/i1 = 0.28/0.05 p2/i2 = 0.54/0.03 p3/i3 = 0.28/0.03	0.54 ± 0.03 0.54 ± 0.07 0.56 ± 0.04 p1/i1 = 0.09/-0.04 p2/i2 = 0.26/-0.03 p3/i3 = 0.21/-0.02	0.02 ± 0.02 0.04 ± 0.07 0.02 ± 0.02 p1/i1 = 0.68/0.01 p2/i2 = 0.95/0.00 p3/i3 = 0.56/0.01	1.23 ± 0.04 1.31 ± 0.49 1.21 ± 0.04 p1/i1 = 0.10/0.04 p2/i2 = 0.06/0.05 p3/i3 = 0.45/-0.01	0.06 ± 0.01 0.08 ± 0.04 0.06 ± 0.01 p1/i1 = 0.91/0.00 p2/i2 = 0.57/-0.01 p3/i3 = 0.24/0.01	10.29 ± 0.53 10.29 ± 0.67 10.57 ± 0.59 p1/i1 = 0.03/-0.65 p2/i2 = 0.27/-0.32 p3/i3 = 0.11/-0.34	0.83 ± 0.02 0.79 ± 0.09 0.83 ± 0.02 p1/i1 = 0.68/-0.01 p2/i2 = 0.76/0.01 p3/i3 = 0.15/-0.03	0.23 ± 0.04 0.22 ± 0.05 0.21 ± 0.05 p1/i1 = 0.70/0.02 p2/i2 = 0.62/0.02 p3/i3 = 0.70/0.01	48.84 ± 2.41 47.88 ± 3.14 48.20 ± 3.74 p1/i1 = 0.76/0.96 p2/i2 = 0.79/0.77 p3/i3 = 0.76/-0.35	0.01 ± 0.01 0.01 ± 0.01 0.01 ± 0.01 p1/i1 = NaN/NaN p2/i2 = NaN/NaN p3/i3 = NaN/NaN	0.03 ± 0.01 0.05 ± 0.07 0.03 ± 0.01 p1/i1 = 0.60/0.01 p2/i2 = 0.92/-0.00 p3/i3 = 0.29/0.02	-0.03 ± 0.01 -0.05 ± 0.06 -0.04 ± 0.02 p1/i1 = 0.82/-0.01 p2/i2 = 0.87/0.00 p3/i3 = 0.50/-0.01
BS-Cb IX L	0.23 ± 0.03 0.26 ± 0.03 0.26 ± 0.03 p1/i1 = 0.09/-0.03 p2/i2 = 0.09/-0.03 p3/i3 = 0.84/0.00	1.20 ± 0.26 1.02 ± 0.28 0.97 ± 0.18 p1/i1 = 0.06/0.25 p2/i2 = 0.29/0.18 p3/i3 = 0.67/0.05	0.37 ± 0.04 0.40 ± 0.07 0.42 ± 0.05 p1/i1 = 0.07/-0.06 p2/i2 = 0.31/-0.04 p3/i3 = 0.38/-0.02	0.36 ± 0.07 0.27 ± 0.12 0.27 ± 0.08 p1/i1 = 0.17/0.08 p2/i2 = 0.23/0.08 p3/i3 = 0.88/-0.01	1.59 ± 0.26 1.56 ± 0.86 1.38 ± 0.18 p1/i1 = 0.12/0.19 p2/i2 = 0.22/0.17 p3/i3 = 0.89/-0.01	0.05 ± 0.01 0.06 ± 0.04 0.05 ± 0.01 p1/i1 = 0.81/0.00 p2/i2 = 0.73/-0.01 p3/i3 = 0.24/0.01	12.06 ± 3.82 10.73 ± 2.60 11.61 ± 2.64 p1/i1 = 0.42/-1.11 p2/i2 = 0.92/-0.13 p3/i3 = 0.31/-1.22	0.83 ± 0.02 0.80 ± 0.10 0.83 ± 0.02 p1/i1 = 0.60/-0.01 p2/i2 = 0.84/0.01 p3/i3 = 0.20/-0.03	0.20 ± 0.05 0.20 ± 0.05 0.20 ± 0.06 p1/i1 = 0.98/-0.01 p2/i2 = 0.93/0.00 p3/i3 = 0.98/0.00	45.99 ± 4.73 46.21 ± 3.77 46.49 ± 2.20 p1/i1 = 0.86/-0.29 p2/i2 = 0.75/0.64 p3/i3 = 0.86/-0.30	0.02 ± 0.01 0.02 ± 0.01 0.02 ± 0.01 p1/i1 = 0.61/-0.00 p2/i2 = 0.29/-0.01 p3/i3 = 0.27/0.00	0.04 ± 0.01 0.05 ± 0.04 0.04 ± 0.01 p1/i1 = 0.48/0.01 p2/i2 = 0.97/-0.00 p3/i3 = 0.36/0.01	-0.02 ± 0.01 -0.03 ± 0.03 -0.02 ± 0.01 p1/i1 = 0.38/-0.01 p2/i2 = 0.97/-0.00 p3/i3 = 0.21/-0.01
BS-DN L	0.30 ± 0.07 0.31 ± 0.25 0.28 ± 0.08 p1/i1 = NaN/NaN p2/i2 = NaN/NaN p3/i3 = NaN/NaN	0.67 ± 0.09 0.72 ± 0.26 0.77 ± 0.11 p1/i1 = NaN/NaN p2/i2 = NaN/NaN p3/i3 = NaN/NaN	0.57 ± 0.08 0.52 ± 0.10 0.52 ± 0.07 p1/i1 = NaN/NaN p2/i2 = NaN/NaN p3/i3 = NaN/NaN	0.03 ± 0.03 0.09 ± 0.12 0.13 ± 0.09 p1/i1 = NaN/NaN p2/i2 = NaN/NaN p3/i3 = NaN/NaN	1.12 ± 0.07 1.52 ± 1.05 1.14 ± 0.13 p1/i1 = NaN/NaN p2/i2 = NaN/NaN p3/i3 = NaN/NaN	0.07 ± 0.01 0.10 ± 0.11 0.08 ± 0.02 p1/i1 = NaN/NaN p2/i2 = NaN/NaN p3/i3 = NaN/NaN	11.02 ± 1.43 10.95 ± 4.96 11.12 ± 3.28 p1/i1 = NaN/NaN p2/i2 = NaN/NaN p3/i3 = NaN/NaN	0.80 ± 0.03 0.80 ± 0.08 0.78 ± 0.05 p1/i1 = NaN/NaN p2/i2 = NaN/NaN p3/i3 = NaN/NaN	0.26 ± 0.05 0.26 ± 0.05 0.25 ± 0.05 p1/i1 = 0.89/0.00 p2/i2 = 0.86/0.01 p3/i3 = 0.86/0.01	44.75 ± 6.95 45.63 ± 5.47 47.15 ± 7.73 p1/i1 = 0.83/-0.67 p2/i2 = 0.73/0.99 p3/i3 = 0.60/-1.68	0.03 ± 0.02 0.03 ± 0.02 0.02 ± 0.01 p1/i1 = 0.76/0.01 p2/i2 = 0.48/-0.01 p3/i3 = 0.15/0.01	0.04 ± 0.03 0.04 ± 0.02 0.03 ± 0.02 p1/i1 = 0.52/0.01 p2/i2 = 0.83/0.00 p3/i3 = 0.52/0.01	-0.00 ± 0.02 0.01 ± 0.04 -0.01 ± 0.02 p1/i1 = 0.36/0.01 p2/i2 = 0.77/-0.01 p3/i3 = 0.19/0.02
Cb CrusI R-DN R	0.22 ± 0.05 0.32 ± 0.10 0.26 ± 0.09 p1/i1 = 0.56/-0.03 p2/i2 = 0.04/-0.10 p3/i3 = 0.09/0.06	0.72 ± 0.05 0.71 ± 0.14 0.68 ± 0.04 p1/i1 = 0.10/0.08 p2/i2 = 0.26/0.06 p3/i3 = 0.31/0.03	0.51 ± 0.04 0.54 ± 0.07 0.54 ± 0.05 p1/i1 = 0.14/-0.05 p2/i2 = 0.07/-0.06 p3/i3 = 0.92/0.00	0.04 ± 0.03 0.06 ± 0.10 0.02 ± 0.02 p1/i1 = 0.27/0.04 p2/i2 = 0.87/0.01 p3/i3 = 0.12/0.04	1.25 ± 0.08 1.33 ± 0.90 1.21 ± 0.11 p1/i1 = 0.54/0.04 p2/i2 = 0.07/0.12 p3/i3 = 0.12/-0.08	0.07 ± 0.01 0.08 ± 0.03 0.07 ± 0.02 p1/i1 = 0.57/0.01 p2/i2 = 0.41/-0.01 p3/i3 = 0.08/0.01	9.22 ± 0.86 10.08 ± 2.86 9.74 ± 0.84 p1/i1 = 0.76/-0.29 p2/i2 = 0.80/-0.31 p3/i3 = 0.76/0.39	0.79 ± 0.03 0.76 ± 0.09 0.80 ± 0.05 p1/i1 = 0.35/-0.03 p2/i2 = 0.77/0.01 p3/i3 = 0.06/-0.04	0.20 ± 0.04 0.22 ± 0.06 0.20 ± 0.04 p1/i1 = 0.76/-0.01 p2/i2 = 0.59/-0.02 p3/i3 = 0.45/0.02	48.36 ± 7.17 46.65 ± 6.88 51.09 ± 6.63 p1/i1 = 0.42/-3.23 p2/i2 = 0.74/1.18 p3/i3 = 0.13/-4.39	0.02 ± 0.02 0.02 ± 0.02 0.01 ± 0.02 p1/i1 = 0.70/0.01 p2/i2 = 1.00/-0.00 p3/i3 = 0.70/0.00	0.04 ± 0.02 0.04 ± 0.02 0.03 ± 0.02 p1/i1 = 0.26/0.01 p2/i2 = 0.53/0.01 p3/i3 = 0.71/0.00	-0.01 ± 0.01 -0.00 ± 0.02 -0.01 ± 0.02 p1/i1 = 0.78/0.00 p2/i2 = 0.52/-0.01 p3/i3 = 0.30/0.01
Cb Crus II R-DN R	0.24 ± 0.03 0.27 ± 0.05 0.27 ± 0.06 p1/i1 = 0.68/-0.02 p2/i2 = 0.77/-0.01 p3/i3 = 0.90/-0.00	0.78 ± 0.04 0.76 ± 0.08 0.78 ± 0.14 p1/i1 = 0.66/0.02 p2/i2 = 0.58/0.03 p3/i3 = 0.66/-0.01	0.47 ± 0.03 0.51 ± 0.04 0.50 ± 0.06 p1/i1 = 0.40/-0.03 p2/i2 = 0.11/-0.04 p3/i3 = 0.47/0.01	0.06 ± 0.04 0.07 ± 0.07 0.09 ± 0.09 p1/i1 = 0.78/-0.01 p2/i2 = 0.88/-0.01 p3/i3 = 0.78/-0.01	1.31 ± 0.09 1.48 ± 0.88 1.23 ± 0.17 p1/i1 = 0.38/0.11 p2/i2 = 0.62/0.05 p3/i3 = 0.43/0.05	0.05 ± 0.01 0.06 ± 0.02 0.06 ± 0.01 p1/i1 = 0.28/-0.01 p2/i2 = 0.29/-0.01 p3/i3 = 0.99/0.00	11.18 ± 2.98 11.43 ± 4.32 11.65 ± 3.74 p1/i1 = 0.97/-0.07 p2/i2 = 0.97/-0.38 p3/i3 = 0.97/-0.08	0.83 ± 0.03 0.81 ± 0.05 0.80 ± 0.04 p1/i1 = 0.43/0.02 p2/i2 = 0.32/0.02 p3/i3 = 0.62/-0.01	0.22 ± 0.05 0.22 ± 0.06 0.21 ± 0.04 p1/i1 = 0.88/0.00 p2/i2 = 0.94/0.00 p3/i3 = 0.88/0.01	48.31 ± 4.18 47.84 ± 5.68 48.16 ± 5.59 p1/i1 = 0.83/1.03 p2/i2 = 0.70/1.02 p3/i3 = 0.83/-0.40	0.01 ± 0.02 0.02 ± 0.02 0.02 ± 0.02 p1/i1 = 0.75/-0.01 p2/i2 = 0.39/-0.01 p3/i3 = 0.79/-0.00	0.03 ± 0.01 0.03 ± 0.01 0.03 ± 0.02 p1/i1 = 0.82/-0.00 p2/i2 = 0.92/-0.00 p3/i3 = 0.82/-0.00	-0.01 ± 0.01 -0.01 ± 0.03 -0.01 ± 0.02 p1/i1 = 0.88/-0.00 p2/i2 = 0.37/-0.01 p3/i3 = 0.88/0.01
Cb VIII R-DN R	0.21 ± 0.03 0.23 ± 0.03 0.23 ± 0.02 p1/i1 = 0.06/-0.03 p2/i2 = 0.13/-0.03 p3/i3 = 0.79/0.00	0.71 ± 0.02 0.71 ± 0.13 0.70 ± 0.05 p1/i1 = 0.33/0.05 p2/i2 = 0.43/0.04 p3/i3 = 0.71/0.01	0.52 ± 0.02 0.52 ± 0.05 0.53 ± 0.03 p1/i1 = 0.01/-0.04 p2/i2 = 0.04/-0.04 p3/i3 = 0.58/-0.01	0.02 ± 0.01 0.04 ± 0.10 0.04 ± 0.04 p1/i1 = 0.97/-0.00 p2/i2 = 0.95/-0.00 p3/i3 = 0.97/0.00	1.29 ± 0.03 1.32 ± 0.31 1.25 ± 0.07 p1/i1 = 0.02/0.06 p2/i2 = 0.02/0.05 p3/i3 = 0.95/-0.00	0.05 ± 0.00 0.07 ± 0.05 0.06 ± 0.01 p1/i1 = 0.85/0.00 p2/i2 = 0.71/-0.00 p3/i3 = 0.37/0.01	10.16 ± 0.58 10.66 ± 2.31 10.49 ± 0.43 p1/i1 = 0.79/-0.25 p2/i2 = 0.84/-0.20 p3/i3 = 0.79/0.14	0.83 ± 0.01 0.79 ± 0.10 0.83 ± 0.02 p1/i1 = 0.58/-0.01 p2/i2 = 0.95/0.00 p3/i3 = 0.23/-0.02	0.21 ± 0.04 0.20 ± 0.05 0.21 ± 0.04 p1/i1 = 0.87/-0.00 p2/i2 = 0.82/0.01 p3/i3 = 0.81/-0.01	50.18 ± 3.01 50.37 ± 4.63 50.85 ± 4.66 p1/i1 = 0.84/-0.51 p2/i2 = 0.72/-0.76 p3/i3 = 0.84/-0.49	0.01 ± 0.01 0.01 ± 0.01 0.01 ± 0.01 p1/i1 = 0.60/-0.00 p2/i2 = 0.39/-0.01 p3/i3 = 0.87/0.00	0.03 ± 0.01 0.06 ± 0.08 0.04 ± 0.02 p1/i1 = 0.65/0.01 p2/i2 = 0.89/-0.01 p3/i3 = 0.32/0.02	-0.04 ± 0.01 -0.07 ± 0.10 -0.04 ± 0.02 p1/i1 = 0.66/-0.01 p2/i2 = 0.95/0.00 p3/i3 = 0.38/-0.02
Cb IX R-DN R	0.19 ± 0.05 0.23 ± 0.07 0.24 ± 0.10 p1/i1 = 0.31/-0.05 p2/i2 = 0.86/-0.01 p3/i3 = 0.70/-0.02	1.05 ± 0.30 0.98 ± 0.46 0.86 ± 0.24 p1/i1 = 0.40/0.21 p2/i2 = 0.86/0.04 p3/i3 = 0.40/0.13	0.40 ± 0.10 0.44 ± 0.12 0.47 ± 0.09 p1/i1 = 0.16/-0.09 p2/i2 = 0.74/-0.04 p3/i3 = 0.44/-0.03	0.27 ± 0.17 0.20 ± 0.20 0.17 ± 0.18 p1/i1 = 0.27/0.13 p2/i2 = 0.58/0.09 p3/i3 = 0.61/0.03	1.48 ± 0.28 1.63 ± 0.87 1.33 ± 0.19 p1/i1 = 0.34/0.14 p2/i2 = 0.93/-0.01 p3/i3 = 0.34/0.10	0.04 ± 0.03 0.06 ± 0.04 0.06 ± 0.02 p1/i1 = 0.88/-0.01 p2/i2 = 0.91/-0.00 p3/i3 = 0.99/0.00	15.21 ± 8.95 12.39 ± 6.50 11.30 ± 3.99 p1/i1 = 0.34/4.05 p2/i2 = 0.78/2.21 p3/i3 = 0.73/1.31	0.84 ± 0.07 0.82 ± 0.08 0.81 ± 0.05 p1/i1 = 0.73/0.02 p2/i2 = 1.00/0.00 p3/i3 = 0.73/0.01	0.22 ± 0.07 0.21 ± 0.07 0.21 ± 0.05 p1/i1 = 0.89/0.01 p2/i2 = 0.76/0.02 p3/i3 = 0.89/-0.00	45.93 ± 6.61 44.30 ± 6.90 44.26 ± 8.24 p1/i1 = 0.20/4.69 p2/i2 = 0.11/4.97 p3/i3 = 0.92/-0.23	0.02 ± 0.01 0.02 ± 0.02 0.03 ± 0.02 p1/i1 = 0.30/-0.01 p2/i2 = 0.40/-0.01 p3/i3 = 0.67/-0.00	0.03 ± 0.01 0.03 ± 0.02 0.04 ± 0.02 p1/i1 = 0.79/-0.01 p2/i2 = 0.97/-0.00 p3/i3 = 0.79/-0.00	-0.00 ± 0.02 0.02 ± 0.04 0.00 ± 0.02 p1/i1 = 0.89/-0.00 p2/i2 = 0.55/-0.02 p3/i3 = 0.69/0.01
Cb Crus II L-DN L	0.24 ± 0.05 0.26 ± 0.18 0.21 ± 0.06 p1/i1 = 0.44/0.05 p2/i2 = 0.98/-0.00 p3/i3 = 0.44/0.05	0.75 ± 0.07 0.75 ± 0.16 0.80 ± 0.12 p1/i1 = 0.28/-0.09 p2/i2 = 0.88/-0.01 p3/i3 = 0.28/-0.06	0.51 ± 0.05 0.52 ± 0.13 0.48 ± 0.07 p1/i1 = 0.27/0.05 p2/i2 = 0.98/0.00 p3/i3 = 0.27/0.04	0.06 ± 0.05 0.08 ± 0.08 0.10 ± 0.08 p1/i1 = 0.37/-0.05 p2/i2 = 0.91/-0.02 p3/i3 = 0.59/-0.02	1.23 ± 0.15 1.53 ± 0.91 1.32 ± 0.16 p1/i1 = 0.93/-0.09 p2/i2 = 0.81/-0.04 p3/i3 = 0.93/0.01	0.06 ± 0.01 0.06 ± 0.03 0.06 ± 0.01 p1/i1 = 0.39/0.01 p2/i2 = 0.80/0.00 p3/i3 = 0.57/0.00	11.01 ± 1.75 13.75 ± 7.55 12.44 ± 4.67 p1/i1 = 0.36/-3.66 p2/i2 = 0.46/-3.34 p3/i3 = 0.79/0.58	0.82 ± 0.04 0.83 ± 0.07 0.83 ± 0.03 p1/i1 = 0.40/-0.02 p2/i2 = 0.61/-0.01 p3/i3 = 0.75/-0.01	0.25 ± 0.04 0.23 ± 0.05 0.21 ± 0.05 p1/i1 = 0.26/0.04 p2/i2 = 0.25/0.03 p3/i3 = 0.33/0.02	46.42 ± 6.77 48.31 ± 6.73 54.85 ± 10.15 p1/i1 = 0.07/-7.57 p2/i2 = 0.74/-1.11 p3/i3 = 0.04/-6.61	0.02 ± 0.02 0.02 ± 0.02 0.01 ± 0.01 p1/i1 = 0.54/0.00 p2/i2 = 0.69/-0.00 p3/i3 = 0.32/0.01	0.03 ± 0.01 0.03 ± 0.01 0.03 ± 0.01 p1/i1 = 0.51/0.01 p2/i2 = 0.84/0.00 p3/i3 = 0.51/0.01	-0.02 ± 0.02 -0.01 ± 0.03 -0.01 ± 0.02 p1/i1 = 0.95/-0.00 p2/i2 = 0.93/-0.01 p3/i3 = 0.95/0.00
CB VIII L-DN L	0.22 ± 0.03 0.25 ± 0.09 0.24 ± 0.04 p1/i1 = 0.68/-0.03 p2/i2 = 0.52/-0.04 p3/i3 = 0.68/0.01	0.71 ± 0.06 0.72 ± 0.07 0.71 ± 0.06 p1/i1 = 0.24/0.04 p2/i2 = 0.32/0.03 p3/i3 = 0.44/0.02	0.52 ± 0.04 0.53 ± 0.07 0.53 ± 0.05 p1/i1 = 0.55/-0.02 p2/i2 = 0.43/-0.02 p3/i3 = 0.95/-0.00	0.04 ± 0.03 0.05 ± 0.05 0.04 ± 0.04 p1/i1 = 0.62/0.01 p2/i2 = 0.62/0.01 p3/i3 = 0.62/0.01	1.25 ± 0.07 1.48 ± 0.88 1.25 ± 0.08 p1/i1 = 0.57/0.04 p2/i2 = 0.75/0.03 p3/i3 = 0.57/0.03	0.06 ± 0.01 0.06 ± 0.02 0.06 ± 0.01 p1/i1 = 0.69/0.00 p2/i2 = 0.83/-0.00 p3/i3 = 0.69/0.00	10.46 ± 0.57 11.03 ± 2.60 10.61 ± 0.75 p1/i1 = 0.98/-0.22 p2/i2 = 0.73/-0.38 p3/i3 = 0.98/0.40	0.82 ± 0.03 0.81 ± 0.06 0.82 ± 0.02 p1/i1 = 0.40/-0.01 p2/i2 = 0.84/-0.00 p3/i3 = 0.37/-0.01	0.24 ± 0.03 0.23 ± 0.05 0.23 ± 0.05 p1/i1 = 0.71/0.01 p2/i2 = 0.63/0.02 p3/i3 = 0.71/0.01	47.34 ± 3.69 47.62 ± 4.69 48.26 ± 5.89 p1/i1 = 0.95/-0.96 p2/i2 = 0.82/-0.51 p3/i3 = 0.95/-0.63	0.01 ± 0.01 0.01 ± 0.01 0.01 ± 0.01 p1/i1 = 0.87/-0.00 p2/i2 = 0.68/-0.00 p3/i3 = 0.87/0.00	0.03 ± 0.01 0.05 ± 0.06 0.04 ± 0.01 p1/i1 = 0.66/0.01 p2/i2 = 0.93/-0.00 p3/i3 = 0.33/0.01	-0.03 ± 0.01 -0.05 ± 0.06 -0.04 ± 0.01 p1/i1 = 0.92/-0.00 p2/i2 = 0.87/0.00 p3/i3 = 0.57/-0.01
OT R-Amy R	0.26 ± 0.12 0.27 ± 0.17 0.24 ± 0.11 p1/i1 = NaN/NaN p2/i2 = NaN/NaN p3/i3 = NaN/NaN	2.12 ± 0.82 2.24 ± 0.75 2.43 ± 0.60 p1/i1 = NaN/NaN p2/i2 = NaN/NaN p3/i3 = NaN/NaN	0.19 ± 0.15 0.17 ± 0.14 0.14 ± 0.10 p1/i1 = NaN/NaN p2/i2 = NaN/NaN p3/i3 = NaN/NaN	0.72 ± 0.29 0.79 ± 0.20 0.85 ± 0.11 p1/i1 = NaN/NaN p2/i2 = NaN/NaN p3/i3 = NaN/NaN	2.53 ± 0.87 2.80 ± 1.05 2.65 ± 0.70 p1/i1 = NaN/NaN p2/i2 = NaN/NaN p3/i3 = NaN/NaN	0.03 ± 0.04 0.02 ± 0.03 0.05 ± 0.11 p1/i1 = NaN/NaN p2/i2 = NaN/NaN p3/i3 = NaN/NaN	19.73 ± 15.65 24.11 ± 16.56 12.78 ± 15.97 p1/i1 = NaN/NaN p2/i2 = NaN/NaN p3/i3 = NaN/NaN	0.82 ± 0.15 0.89 ± 0.11 0.87 ± 0.11 p1/i1 = NaN/NaN p2/i2 = NaN/NaN p3/i3 = NaN/NaN	0.16 ± 0.12 0.08 ± 0.04 0.09 ± 0.03 p1/i1 = NaN/NaN p2/i2 = NaN/NaN p3/i3 = NaN/NaN	19.69 ± 9.80 21.49 ± 6.39 18.14 ± 4.97 p1/i1 = NaN/NaN p2/i2 = NaN/NaN p3/i3 = NaN/NaN	0.01 ± 0.01 0.01 ± 0.01 0.01 ± 0.01 p1/i1 = NaN/NaN p2/i2 = NaN/NaN p3/i3 = NaN/NaN	0.07 ± 0.03 0.05 ± 0.03 0.04 ± 0.03 p1/i1 = 0.09/0.03 p2/i2 = 0.17/0.02 p3/i3 = 0.70/0.01	-0.07 ± 0.08 -0.06 ± 0.05 -0.04 ± 0.06 p1/i1 = 0.46/-0.03 p2/i2 = 0.56/-0.02 p3/i3 = 0.46/-0.03
PirC R-OFC R	0.39 ± 0.07 0.41 ± 0.04 0.40 ± 0.04 p1/i1 = 0.64/-0.02 p2/i2 = 0.25/-0.03 p3/i3 = 0.81/0.00	0.90 ± 0.04 0.89 ± 0.02 0.91 ± 0.03 p1/i1 = 0.56/-0.01 p2/i2 = 0.72/0.01 p3/i3 = 0.07/-0.02	0.43 ± 0.03 0.43 ± 0.02 0.42 ± 0.03 p1/i1 = 0.54/0.01 p2/i2 = 0.91/-0.00 p3/i3 = 0.32/0.01	0.17 ± 0.03 0.14 ± 0.04 0.17 ± 0.05 p1/i1 = 0.66/0.01 p2/i2 = 0.36/0.02 p3/i3 = 0.49/-0.02	1.05 ± 0.06 1.25 ± 0.91 1.07 ± 0.06 p1/i1 = 0.46/-0.02 p2/i2 = 0.57/0.01 p3/i3 = 0.25/-0.03	0.12 ± 0.01 0.11 ± 0.02 0.11 ± 0.01 p1/i1 = 0.61/0.01 p2/i2 = 0.71/0.00 p3/i3 = 0.69/0.00	8.89 ± 0.35 9.19 ± 0.29 9.11 ± 0.34 p1/i1 = 0.24/-0.23 p2/i2 = 0.08/-0.31 p3/i3 = 0.41/0.11	0.62 ± 0.02 0.65 ± 0.07 0.64 ± 0.03 p1/i1 = 0.79/-0.01 p2/i2 = 0.70/-0.01 p3/i3 = 0.79/0.00	0.26 ± 0.04 0.23 ± 0.05 0.22 ± 0.04 p1/i1 = 0.12/0.04 p2/i2 = 0.15/0.04 p3/i3 = 0.72/0.01	46.95 ± 3.05 48.09 ± 3.11 49.62 ± 3.35 p1/i1 = 0.14/-2.79 p2/i2 = 0.62/-1.25 p3/i3 = 0.22/-1.52	0.01 ± 0.01 0.01 ± 0.01 0.01 ± 0.01 p1/i1 = 0.89/-0.00 p2/i2 = 0.38/-0.00 p3/i3 = 0.46/0.00	0.02 ± 0.01 0.03 ± 0.01 0.02 ± 0.01 p1/i1 = 0.12/-0.00 p2/i2 = 0.01/-0.01 p3/i3 = 0.04/0.00	-0.01 ± 0.01 -0.01 ± 0.01 -0.01 ± 0.01 p1/i1 = 0.54/0.00 p2/i2 = 0.13/0.01 p3/i3 = 0.12/-0.01
PirC R-OFC L	0.39 ± 0.05 0.40 ± 0.07 0.40 ± 0.04 p1/i1 = 0.39/-0.03 p2/i2 = 0.42/-0.03 p3/i3 = 0.76/-0.01	0.86 ± 0.05 0.88 ± 0.06 0.90 ± 0.04 p1/i1 = 0.21/-0.03 p2/i2 = 0.93/-0.00 p3/i3 = 0.21/-0.03	0.43 ± 0.03 0.42 ± 0.03 0.41 ± 0.03 p1/i1 = 0.41/0.02 p2/i2 = 0.77/0.01 p3/i3 = 0.48/0.01	0.10 ± 0.06 0.10 ± 0.06 0.13 ± 0.05 p1/i1 = 0.90/-0.00 p2/i2 = 0.34/0.03 p3/i3 = 0.26/-0.03	1.10 ± 0.05 1.30 ± 0.90 1.12 ± 0.06 p1/i1 = 0.78/-0.01 p2/i2 = 0.54/0.02 p3/i3 = 0.41/-0.03	0.10 ± 0.02 0.10 ± 0.03 0.10 ± 0.01 p1/i1 = 0.79/0.00 p2/i2 = 0.88/-0.00 p3/i3 = 0.79/0.00	8.86 ± 0.56 9.36 ± 0.66 9.04 ± 0.58 p1/i1 = 0.29/-0.30 p2/i2 = 0.13/-0.56 p3/i3 = 0.23/0.33	0.66 ± 0.04 0.67 ± 0.08 0.66 ± 0.03 p1/i1 = 0.88/0.01 p2/i2 = 0.72/0.01 p3/i3 = 0.96/0.00	0.25 ± 0.04 0.22 ± 0.05 0.21 ± 0.04 p1/i1 = 0.17/0.04 p2/i2 = 0.19/0.04 p3/i3 = 0.84/0.01	48.28 ± 3.61 48.37 ± 3.06 50.34 ± 3.83 p1/i1 = 0.20/-2.38 p2/i2 = 0.84/-0.31 p3/i3 = 0.20/-1.95	0.01 ± 0.01 0.01 ± 0.01 0.01 ± 0.01 p1/i1 = 0.93/-0.00 p2/i2 = 0.41/-0.01 p3/i3 = 0.78/0.00	0.02 ± 0.01 0.02 ± 0.01 0.02 ± 0.01 p1/i1 = 0.13/-0.01 p2/i2 = 0.02/-0.01 p3/i3 = 0.12/0.01	-0.01 ± 0.02 -0.01 ± 0.02 -0.00 ± 0.01 p1/i1 = 0.59/0.00 p2/i2 = 0.17/0.01 p3/i3 = 0.20/-0.01
PirC R-Thal R	0.34 ± 0.03 0.36 ± 0.02 0.35 ± 0.02 p1/i1 = 0.33/-0.01 p2/i2 = 0.14/-0.02 p3/i3 = 0.33/0.01	1.17 ± 0.16 1.02 ± 0.14 1.00 ± 0.07 p1/i1 = 0.14/0.09 p2/i2 = 0.18/0.10 p3/i3 = 0.78/0.01	0.34 ± 0.04 0.37 ± 0.03 0.36 ± 0.02 p1/i1 = 0.42/-0.01 p2/i2 = 0.17/-0.02 p3/i3 = 0.42/0.01	0.35 ± 0.11 0.25 ± 0.09 0.24 ± 0.07 p1/i1 = 0.10/0.07 p2/i2 = 0.18/0.07 p3/i3 = 0.81/0.01	1.27 ± 0.13 1.35 ± 0.89 1.16 ± 0.05 p1/i1 = 0.25/0.06 p2/i2 = 0.12/0.10 p3/i3 = 0.44/-0.03	0.07 ± 0.01 0.08 ± 0.02 0.08 ± 0.01 p1/i1 = 0.60/-0.00 p2/i2 = 0.05/-0.01 p3/i3 = 0.25/0.00	9.54 ± 0.21 9.66 ± 0.35 9.70 ± 0.35 p1/i1 = 0.59/-0.12 p2/i2 = 0.59/0.07 p3/i3 = 0.61/-0.06	0.72 ± 0.02 0.71 ± 0.06 0.71 ± 0.03 p1/i1 = 0.75/0.00 p2/i2 = 0.06/0.03 p3/i3 = 0.29/-0.01	0.20 ± 0.04 0.20 ± 0.05 0.21 ± 0.04 p1/i1 = 0.78/-0.01 p2/i2 = 0.89/0.00 p3/i3 = 0.78/-0.01	38.11 ± 4.80 42.93 ± 3.37 45.19 ± 2.64 p1/i1 = 0.00/-6.00 p2/i2 = 0.08/-3.69 p3/i3 = 0.05/-2.36	0.03 ± 0.01 0.03 ± 0.01 0.03 ± 0.01 p1/i1 = 0.65/0.00 p2/i2 = 0.46/-0.00 p3/i3 = 0.38/0.00	0.03 ± 0.01 0.03 ± 0.01 0.03 ± 0.01 p1/i1 = 0.86/-0.00 p2/i2 = 0.17/-0.00 p3/i3 = 0.24/0.00	0.01 ± 0.01 0.01 ± 0.01 0.01 ± 0.01 p1/i1 = 0.71/0.00 p2/i2 = 0.93/0.00 p3/i3 = 0.71/0.00
EC R-BS	0.42 ± 0.04 0.43 ± 0.03 0.41 ± 0.04 p1/i1 = 0.19/0.02 p2/i2 = 0.89/0.00 p3/i3 = 0.19/0.01	0.91 ± 0.06 0.88 ± 0.03 0.88 ± 0.04 p1/i1 = 0.39/0.02 p2/i2 = 0.37/0.02 p3/i3 = 0.84/-0.00	0.44 ± 0.03 0.46 ± 0.02 0.46 ± 0.03 p1/i1 = 0.67/-0.01 p2/i2 = 0.40/-0.01 p3/i3 = 0.67/0.01	0.20 ± 0.05 0.18 ± 0.03 0.19 ± 0.04 p1/i1 = 0.67/0.01 p2/i2 = 0.54/0.01 p3/i3 = 0.67/-0.01	0.92 ± 0.04 1.13 ± 0.94 0.91 ± 0.04 p1/i1 = 0.96/-0.01 p2/i2 = 0.95/0.00 p3/i3 = 0.96/-0.00	0.10 ± 0.01 0.10 ± 0.02 0.11 ± 0.01 p1/i1 = 0.74/-0.00 p2/i2 = 0.33/-0.01 p3/i3 = 0.71/0.00	10.05 ± 0.20 10.00 ± 0.35 10.13 ± 0.30 p1/i1 = 0.18/-0.26 p2/i2 = 0.61/0.08 p3/i3 = 0.18/-0.20	0.68 ± 0.01 0.68 ± 0.06 0.66 ± 0.02 p1/i1 = 0.82/0.00 p2/i2 = 0.70/0.01 p3/i3 = 0.82/0.00	0.28 ± 0.03 0.27 ± 0.05 0.27 ± 0.04 p1/i1 = 0.74/0.02 p2/i2 = 0.44/0.02 p3/i3 = 0.95/0.00	40.49 ± 3.02 40.84 ± 2.10 41.99 ± 2.62 p1/i1 = 0.25/-1.81 p2/i2 = 0.66/-0.59 p3/i3 = 0.25/-1.12	0.02 ± 0.01 0.02 ± 0.01 0.02 ± 0.01 p1/i1 = 0.52/0.00 p2/i2 = 0.88/0.00 p3/i3 = 0.43/0.00	0.04 ± 0.01 0.04 ± 0.01 0.04 ± 0.01 p1/i1 = 0.69/-0.00 p2/i2 = 0.38/-0.00 p3/i3 = 0.46/0.00	-0.03 ± 0.01 -0.03 ± 0.01 -0.03 ± 0.01 p1/i1 = 0.98/0.00 p2/i2 = 0.69/0.00 p3/i3 = 0.98/-0.00
EC R-Thal R	0.34 ± 0.03 0.35 ± 0.03 0.34 ± 0.03 p1/i1 = 0.93/0.00 p2/i2 = 0.22/-0.02 p3/i3 = 0.18/0.02	1.03 ± 0.09 0.97 ± 0.10 1.00 ± 0.16 p1/i1 = 0.37/-0.05 p2/i2 = 0.54/-0.02 p3/i3 = 0.37/-0.03	0.37 ± 0.03 0.40 ± 0.04 0.38 ± 0.04 p1/i1 = 0.38/0.01 p2/i2 = 0.96/-0.00 p3/i3 = 0.38/0.01	0.29 ± 0.07 0.23 ± 0.08 0.25 ± 0.10 p1/i1 = 0.75/-0.01 p2/i2 = 0.93/-0.00 p3/i3 = 0.75/-0.01	1.18 ± 0.12 1.32 ± 0.89 1.16 ± 0.14 p1/i1 = 0.33/-0.05 p2/i2 = 0.72/0.01 p3/i3 = 0.14/-0.06	0.08 ± 0.01 0.08 ± 0.02 0.08 ± 0.01 p1/i1 = 0.63/0.00 p2/i2 = 0.10/-0.01 p3/i3 = 0.04/0.01	9.79 ± 0.38 9.76 ± 0.36 9.85 ± 0.59 p1/i1 = 0.73/-0.14 p2/i2 = 0.19/0.22 p3/i3 = 0.59/-0.18	0.71 ± 0.02 0.71 ± 0.06 0.71 ± 0.03 p1/i1 = 0.60/-0.01 p2/i2 = 0.16/0.02 p3/i3 = 0.18/-0.01	0.24 ± 0.03 0.21 ± 0.06 0.21 ± 0.05 p1/i1 = 0.63/0.02 p2/i2 = 0.50/0.02 p3/i3 = 0.96/0.00	42.04 ± 3.04 41.45 ± 2.66 43.71 ± 3.11 p1/i1 = 0.37/-1.22 p2/i2 = 0.24/1.57 p3/i3 = 0.05/-2.30	0.03 ± 0.01 0.03 ± 0.01 0.03 ± 0.01 p1/i1 = 0.73/0.00 p2/i2 = 0.43/-0.01 p3/i3 = 0.18/0.01	0.03 ± 0.01 0.03 ± 0.01 0.03 ± 0.01 p1/i1 = 0.92/-0.00 p2/i2 = 0.26/-0.01 p3/i3 = 0.27/0.00	0.00 ± 0.01 0.01 ± 0.01 0.01 ± 0.01 p1/i1 = 0.74/-0.00 p2/i2 = 0.60/-0.00 p3/i3 = 0.74/0.00
EC R-Hippo R	0.26 ± 0.03 0.27 ± 0.02 0.26 ± 0.03 p1/i1 = 0.49/0.01 p2/i2 = 0.95/-0.00 p3/i3 = 0.49/0.01	0.94 ± 0.07 0.90 ± 0.03 0.89 ± 0.04 p1/i1 = 0.05/0.04 p2/i2 = 0.09/0.04 p3/i3 = 0.74/0.01	0.35 ± 0.04 0.37 ± 0.02 0.37 ± 0.02 p1/i1 = 0.23/-0.02 p2/i2 = 0.16/-0.02 p3/i3 = 0.86/-0.00	0.15 ± 0.08 0.09 ± 0.03 0.09 ± 0.03 p1/i1 = 0.01/0.06 p2/i2 = 0.01/0.07 p3/i3 = 0.93/-0.00	1.25 ± 0.05 1.42 ± 0.87 1.24 ± 0.06 p1/i1 = 0.42/0.02 p2/i2 = 0.02/0.05 p3/i3 = 0.39/-0.02	0.07 ± 0.01 0.07 ± 0.01 0.07 ± 0.01 p1/i1 = 0.56/-0.00 p2/i2 = 0.01/-0.01 p3/i3 = 0.48/0.00	10.05 ± 0.29 10.03 ± 0.29 10.29 ± 0.46 p1/i1 = 0.23/-0.24 p2/i2 = 0.11/0.20 p3/i3 = 0.04/-0.31	0.74 ± 0.03 0.74 ± 0.05 0.74 ± 0.03 p1/i1 = 0.82/0.00 p2/i2 = 0.02/0.03 p3/i3 = 0.34/-0.01	0.23 ± 0.02 0.20 ± 0.05 0.20 ± 0.04 p1/i1 = 0.57/0.02 p2/i2 = 0.52/0.02 p3/i3 = 0.86/0.00	47.45 ± 3.59 49.47 ± 2.56 51.27 ± 3.72 p1/i1 = 0.04/-3.67 p2/i2 = 0.34/-1.38 p3/i3 = 0.14/-1.82	0.02 ± 0.01 0.02 ± 0.01 0.02 ± 0.01 p1/i1 = 0.60/0.00 p2/i2 = 0.67/0.00 p3/i3 = 0.60/0.00	0.03 ± 0.01 0.03 ± 0.01 0.03 ± 0.01 p1/i1 = 0.27/-0.00 p2/i2 = 0.35/-0.00 p3/i3 = 0.67/0.00	-0.00 ± 0.01 -0.01 ± 0.01 -0.01 ± 0.01 p1/i1 = 0.12/0.01 p2/i2 = 0.06/0.01 p3/i3 = 0.88/0.00
Amy R-OFC R	0.44 ± 0.13 0.53 ± 0.10 0.51 ± 0.12 p1/i1 = 0.07/-0.11 p2/i2 = 0.06/-0.11 p3/i3 = 0.77/0.01	0.79 ± 0.08 0.78 ± 0.05 0.80 ± 0.07 p1/i1 = 0.47/0.02 p2/i2 = 0.28/0.03 p3/i3 = 0.47/-0.02	0.61 ± 0.07 0.63 ± 0.06 0.65 ± 0.07 p1/i1 = 0.57/-0.03 p2/i2 = 0.78/-0.01 p3/i3 = 0.57/-0.02	0.25 ± 0.08 0.23 ± 0.06 0.25 ± 0.06 p1/i1 = 0.37/0.03 p2/i2 = 0.15/0.04 p3/i3 = 0.37/-0.02	0.92 ± 0.04 1.10 ± 0.94 0.93 ± 0.07 p1/i1 = 0.74/0.01 p2/i2 = 0.01/0.05 p3/i3 = 0.02/-0.05	0.11 ± 0.02 0.11 ± 0.03 0.11 ± 0.02 p1/i1 = 0.96/0.00 p2/i2 = 0.72/-0.01 p3/i3 = 0.52/0.01	11.92 ± 2.63 11.15 ± 2.36 10.74 ± 1.36 p1/i1 = 0.56/0.77 p2/i2 = 0.81/0.28 p3/i3 = 0.56/0.41	0.71 ± 0.05 0.71 ± 0.07 0.72 ± 0.05 p1/i1 = 0.65/-0.01 p2/i2 = 0.48/0.01 p3/i3 = 0.35/-0.02	0.30 ± 0.03 0.27 ± 0.06 0.28 ± 0.04 p1/i1 = 0.58/0.02 p2/i2 = 0.18/0.04 p3/i3 = 0.66/-0.01	36.50 ± 3.71 35.58 ± 4.31 36.20 ± 4.11 p1/i1 = 0.93/-0.18 p2/i2 = 0.26/2.27 p3/i3 = 0.90/-0.58	0.02 ± 0.01 0.03 ± 0.02 0.02 ± 0.01 p1/i1 = 0.84/-0.00 p2/i2 = 0.09/-0.02 p3/i3 = 0.28/0.01	0.06 ± 0.01 0.05 ± 0.02 0.06 ± 0.01 p1/i1 = 0.53/-0.00 p2/i2 = 0.94/-0.00 p3/i3 = 0.53/-0.00	-0.04 ± 0.02 -0.03 ± 0.02 -0.04 ± 0.04 p1/i1 = 0.56/0.01 p2/i2 = 0.32/-0.01 p3/i3 = 0.41/0.01
Amy R-Amy L	0.25 ± 0.08 0.23 ± 0.08 0.20 ± 0.06 p1/i1 = 0.09/0.07 p2/i2 = 0.14/0.06 p3/i3 = 0.30/0.03	2.15 ± 0.53 2.10 ± 0.59 2.23 ± 0.52 p1/i1 = 0.49/-0.22 p2/i2 = 0.55/-0.16 p3/i3 = 0.49/-0.13	0.22 ± 0.09 0.21 ± 0.10 0.20 ± 0.11 p1/i1 = 0.44/0.05 p2/i2 = 0.35/0.04 p3/i3 = 0.76/0.01	0.73 ± 0.14 0.77 ± 0.12 0.79 ± 0.12 p1/i1 = 0.12/-0.09 p2/i2 = 0.11/-0.09 p3/i3 = 0.65/-0.02	2.55 ± 0.54 2.54 ± 0.66 2.81 ± 0.48 p1/i1 = 0.14/-0.41 p2/i2 = 0.66/-0.12 p3/i3 = 0.13/-0.34	0.04 ± 0.02 0.04 ± 0.03 0.03 ± 0.03 p1/i1 = 0.49/0.01 p2/i2 = 0.96/0.00 p3/i3 = 0.49/0.01	13.95 ± 9.18 16.26 ± 8.28 16.90 ± 10.15 p1/i1 = 0.87/-1.40 p2/i2 = 0.97/-0.14 p3/i3 = 0.87/0.53	0.80 ± 0.05 0.79 ± 0.13 0.82 ± 0.09 p1/i1 = 0.68/-0.03 p2/i2 = 0.50/0.04 p3/i3 = 0.47/-0.04	0.15 ± 0.10 0.13 ± 0.17 0.12 ± 0.08 p1/i1 = NaN/NaN p2/i2 = NaN/NaN p3/i3 = NaN/NaN	17.27 ± 6.00 17.40 ± 11.04 17.38 ± 3.96 p1/i1 = NaN/NaN p2/i2 = NaN/NaN p3/i3 = NaN/NaN	0.03 ± 0.01 0.02 ± 0.01 0.03 ± 0.01 p1/i1 = 0.37/-0.01 p2/i2 = 0.41/0.01 p3/i3 = 0.01/-0.01	0.02 ± 0.01 0.03 ± 0.03 0.02 ± 0.01 p1/i1 = 0.58/0.01 p2/i2 = 0.96/0.00 p3/i3 = 0.46/0.01	-0.01 ± 0.02 -0.01 ± 0.03 -0.01 ± 0.03 p1/i1 = 0.83/0.00 p2/i2 = 0.86/0.00 p3/i3 = 0.83/-0.00
Amy R-Hypo R	0.32 ± 0.04 0.33 ± 0.03 0.33 ± 0.03 p1/i1 = 0.74/-0.01 p2/i2 = 0.70/0.01 p3/i3 = 0.74/-0.01	1.17 ± 0.14 1.20 ± 0.16 1.19 ± 0.15 p1/i1 = 0.40/-0.07 p2/i2 = 0.14/-0.10 p3/i3 = 0.94/-0.00	0.36 ± 0.07 0.36 ± 0.07 0.37 ± 0.06 p1/i1 = 0.56/0.02 p2/i2 = 0.09/0.05 p3/i3 = 0.72/-0.01	0.44 ± 0.09 0.43 ± 0.08 0.42 ± 0.05 p1/i1 = 0.69/-0.01 p2/i2 = 0.25/-0.04 p3/i3 = 0.69/0.01	1.38 ± 0.17 1.51 ± 0.86 1.37 ± 0.18 p1/i1 = 0.84/-0.02 p2/i2 = 0.88/-0.01 p3/i3 = 0.53/-0.06	0.06 ± 0.01 0.06 ± 0.02 0.06 ± 0.01 p1/i1 = 0.36/0.01 p2/i2 = 0.84/0.00 p3/i3 = 0.36/0.01	10.49 ± 3.37 9.45 ± 0.55 10.22 ± 2.24 p1/i1 = 0.90/0.12 p2/i2 = 0.55/0.84 p3/i3 = 0.64/-0.69	0.76 ± 0.03 0.75 ± 0.06 0.76 ± 0.02 p1/i1 = 0.98/0.00 p2/i2 = 0.34/0.02 p3/i3 = 0.19/-0.02	0.21 ± 0.04 0.19 ± 0.06 0.19 ± 0.04 p1/i1 = 0.33/0.03 p2/i2 = 0.23/0.03 p3/i3 = 0.64/0.01	31.19 ± 5.26 33.00 ± 3.59 32.05 ± 4.42 p1/i1 = 0.80/0.48 p2/i2 = 0.97/0.07 p3/i3 = 0.73/0.83	0.03 ± 0.01 0.03 ± 0.01 0.03 ± 0.01 p1/i1 = 0.91/-0.00 p2/i2 = 0.83/-0.00 p3/i3 = 0.91/-0.00	0.06 ± 0.01 0.05 ± 0.01 0.05 ± 0.01 p1/i1 = 0.64/0.00 p2/i2 = 0.18/0.01 p3/i3 = 0.64/-0.00	-0.04 ± 0.01 -0.03 ± 0.02 -0.04 ± 0.03 p1/i1 = 0.69/0.01 p2/i2 = 0.62/-0.00 p3/i3 = 0.66/0.01
Thal R-OFC R	0.34 ± 0.02 0.36 ± 0.01 0.35 ± 0.02 p1/i1 = 0.30/-0.01 p2/i2 = 0.06/-0.02 p3/i3 = 0.30/0.01	0.84 ± 0.05 0.81 ± 0.02 0.82 ± 0.03 p1/i1 = 0.39/0.01 p2/i2 = 0.15/0.02 p3/i3 = 0.26/-0.01	0.47 ± 0.04 0.50 ± 0.02 0.49 ± 0.02 p1/i1 = 0.53/-0.01 p2/i2 = 0.20/-0.02 p3/i3 = 0.26/0.01	0.17 ± 0.03 0.15 ± 0.02 0.16 ± 0.02 p1/i1 = 0.46/0.01 p2/i2 = 0.31/0.01 p3/i3 = 0.61/-0.00	0.95 ± 0.05 1.13 ± 0.94 0.92 ± 0.02 p1/i1 = 0.54/0.01 p2/i2 = 0.29/0.03 p3/i3 = 0.54/-0.01	0.10 ± 0.01 0.11 ± 0.02 0.11 ± 0.01 p1/i1 = 0.29/-0.00 p2/i2 = 0.03/-0.01 p3/i3 = 0.29/0.00	10.21 ± 0.13 10.04 ± 0.24 10.21 ± 0.20 p1/i1 = 0.38/-0.09 p2/i2 = 0.21/0.16 p3/i3 = 0.03/-0.19	0.67 ± 0.01 0.67 ± 0.06 0.66 ± 0.01 p1/i1 = 0.58/0.00 p2/i2 = 0.28/0.01 p3/i3 = 0.58/-0.00	0.27 ± 0.03 0.26 ± 0.05 0.25 ± 0.04 p1/i1 = 0.54/0.02 p2/i2 = 0.50/0.02 p3/i3 = 0.78/0.00	44.43 ± 2.17 44.50 ± 1.46 45.25 ± 2.37 p1/i1 = 0.32/-1.15 p2/i2 = 0.74/0.27 p3/i3 = 0.32/-0.72	0.02 ± 0.00 0.02 ± 0.01 0.02 ± 0.01 p1/i1 = 0.68/-0.00 p2/i2 = 0.31/-0.00 p3/i3 = 0.87/0.00	0.02 ± 0.00 0.03 ± 0.01 0.03 ± 0.01 p1/i1 = 0.20/-0.00 p2/i2 = 0.05/-0.01 p3/i3 = 0.68/0.00	-0.00 ± 0.00 -0.00 ± 0.01 -0.00 ± 0.00 p1/i1 = 0.25/0.00 p2/i2 = 0.13/0.00 p3/i3 = 0.97/0.00
Thal R-BS	0.29 ± 0.02 0.32 ± 0.03 0.32 ± 0.01 p1/i1 = 0.00/-0.04 p2/i2 = 0.01/-0.04 p3/i3 = 0.49/-0.01	0.92 ± 0.06 0.86 ± 0.05 0.86 ± 0.05 p1/i1 = 0.00/0.09 p2/i2 = 0.01/0.08 p3/i3 = 0.75/0.01	0.40 ± 0.02 0.43 ± 0.04 0.44 ± 0.03 p1/i1 = 0.00/-0.06 p2/i2 = 0.01/-0.05 p3/i3 = 0.59/-0.01	0.24 ± 0.06 0.18 ± 0.06 0.18 ± 0.05 p1/i1 = 0.02/0.07 p2/i2 = 0.05/0.07 p3/i3 = 0.82/0.00	1.18 ± 0.06 1.33 ± 0.89 1.13 ± 0.04 p1/i1 = 0.01/0.06 p2/i2 = 0.01/0.07 p3/i3 = 0.66/-0.01	0.07 ± 0.01 0.07 ± 0.01 0.07 ± 0.01 p1/i1 = 0.13/-0.00 p2/i2 = 0.00/-0.01 p3/i3 = 0.01/0.01	10.26 ± 0.30 10.16 ± 0.23 10.58 ± 0.37 p1/i1 = 0.01/-0.41 p2/i2 = 0.80/0.08 p3/i3 = 0.00/-0.44	0.75 ± 0.02 0.75 ± 0.05 0.76 ± 0.02 p1/i1 = 0.83/-0.00 p2/i2 = 0.04/0.02 p3/i3 = 0.05/-0.01	0.22 ± 0.03 0.20 ± 0.06 0.21 ± 0.04 p1/i1 = 0.87/0.00 p2/i2 = 0.78/0.01 p3/i3 = 0.87/-0.00	44.22 ± 2.01 43.30 ± 2.26 44.69 ± 2.25 p1/i1 = 0.82/-0.52 p2/i2 = 0.34/1.31 p3/i3 = 0.15/-1.38	0.02 ± 0.01 0.03 ± 0.01 0.03 ± 0.01 p1/i1 = 0.61/-0.00 p2/i2 = 0.28/-0.01 p3/i3 = 0.61/0.00	0.04 ± 0.01 0.04 ± 0.01 0.04 ± 0.01 p1/i1 = 0.96/-0.00 p2/i2 = 0.67/-0.00 p3/i3 = 0.96/-0.00	-0.01 ± 0.00 -0.01 ± 0.01 -0.01 ± 0.01 p1/i1 = 0.74/0.00 p2/i2 = 0.86/-0.00 p3/i3 = 0.50/0.00
Hypo R-BS	0.34 ± 0.01 0.36 ± 0.02 0.37 ± 0.02 p1/i1 = 0.00/-0.03 p2/i2 = 0.18/-0.01 p3/i3 = 0.04/-0.01	0.90 ± 0.04 0.88 ± 0.05 0.88 ± 0.04 p1/i1 = 0.57/0.02 p2/i2 = 0.93/0.00 p3/i3 = 0.62/0.01	0.44 ± 0.02 0.47 ± 0.04 0.47 ± 0.03 p1/i1 = 0.14/-0.03 p2/i2 = 0.39/-0.01 p3/i3 = 0.76/-0.01	0.32 ± 0.05 0.27 ± 0.06 0.26 ± 0.04 p1/i1 = 0.14/0.04 p2/i2 = 0.42/0.02 p3/i3 = 0.58/0.01	1.13 ± 0.03 1.30 ± 0.90 1.11 ± 0.03 p1/i1 = 0.50/0.01 p2/i2 = 0.21/0.03 p3/i3 = 0.50/-0.01	0.07 ± 0.01 0.07 ± 0.02 0.07 ± 0.01 p1/i1 = 1.00/-0.00 p2/i2 = 0.02/-0.01 p3/i3 = 0.00/0.01	10.16 ± 0.18 10.03 ± 0.35 10.46 ± 0.35 p1/i1 = 0.06/-0.32 p2/i2 = 0.23/0.22 p3/i3 = 0.00/-0.46	0.77 ± 0.01 0.76 ± 0.05 0.77 ± 0.02 p1/i1 = 0.93/-0.00 p2/i2 = 0.02/0.03 p3/i3 = 0.00/-0.03	0.23 ± 0.03 0.21 ± 0.06 0.22 ± 0.04 p1/i1 = 0.76/0.01 p2/i2 = 0.52/0.02 p3/i3 = 0.76/-0.01	36.70 ± 4.44 37.45 ± 2.97 39.14 ± 2.47 p1/i1 = 0.25/-1.84 p2/i2 = 0.50/1.02 p3/i3 = 0.20/-1.75	0.04 ± 0.01 0.04 ± 0.01 0.04 ± 0.01 p1/i1 = 0.81/-0.00 p2/i2 = 0.10/-0.01 p3/i3 = 0.13/0.01	0.04 ± 0.00 0.04 ± 0.01 0.04 ± 0.01 p1/i1 = 0.87/-0.00 p2/i2 = 0.55/-0.00 p3/i3 = 0.91/0.00	0.00 ± 0.01 0.01 ± 0.02 0.01 ± 0.01 p1/i1 = 0.85/-0.00 p2/i2 = 0.48/-0.01 p3/i3 = 0.39/0.01
Ins R-OFC R	0.36 ± 0.04 0.38 ± 0.03 0.37 ± 0.03 p1/i1 = 1.00/-0.00 p2/i2 = 0.58/-0.01 p3/i3 = 0.45/0.01	0.87 ± 0.05 0.83 ± 0.02 0.85 ± 0.04 p1/i1 = 0.61/0.01 p2/i2 = 0.09/0.03 p3/i3 = 0.15/-0.02	0.47 ± 0.04 0.49 ± 0.02 0.48 ± 0.03 p1/i1 = 0.95/-0.00 p2/i2 = 0.23/-0.02 p3/i3 = 0.18/0.01	0.20 ± 0.03 0.17 ± 0.03 0.18 ± 0.04 p1/i1 = 0.66/0.01 p2/i2 = 0.35/0.01 p3/i3 = 0.57/-0.01	0.92 ± 0.06 1.12 ± 0.94 0.91 ± 0.05 p1/i1 = 0.97/-0.00 p2/i2 = 0.92/0.01 p3/i3 = 0.97/-0.01	0.10 ± 0.01 0.10 ± 0.02 0.11 ± 0.00 p1/i1 = 0.56/-0.00 p2/i2 = 0.31/-0.00 p3/i3 = 0.98/0.00	10.41 ± 0.18 10.37 ± 0.35 10.34 ± 0.25 p1/i1 = 0.84/-0.05 p2/i2 = 0.58/0.09 p3/i3 = 0.84/-0.02	0.69 ± 0.01 0.70 ± 0.06 0.67 ± 0.01 p1/i1 = 0.41/0.01 p2/i2 = 0.55/0.01 p3/i3 = 0.41/0.01	0.29 ± 0.03 0.27 ± 0.05 0.27 ± 0.04 p1/i1 = 0.52/0.02 p2/i2 = 0.39/0.03 p3/i3 = 0.99/0.01	42.98 ± 2.62 44.42 ± 1.52 45.02 ± 3.11 p1/i1 = 0.07/-2.46 p2/i2 = 0.31/-1.19 p3/i3 = 0.49/-0.56	0.03 ± 0.01 0.02 ± 0.01 0.02 ± 0.01 p1/i1 = 0.29/0.00 p2/i2 = 0.41/0.00 p3/i3 = 0.90/0.00	0.03 ± 0.01 0.03 ± 0.01 0.03 ± 0.01 p1/i1 = 0.99/0.00 p2/i2 = 0.36/-0.00 p3/i3 = 0.80/0.00	-0.01 ± 0.01 -0.01 ± 0.01 -0.01 ± 0.01 p1/i1 = 0.20/0.01 p2/i2 = 0.21/0.01 p3/i3 = 0.89/0.00
Ins R-Thal L	0.41 ± 0.05 0.44 ± 0.04 0.44 ± 0.04 p1/i1 = 0.54/-0.02 p2/i2 = 0.41/-0.02 p3/i3 = 0.92/0.00	0.91 ± 0.05 0.87 ± 0.03 0.90 ± 0.04 p1/i1 = 0.71/0.01 p2/i2 = 0.16/0.02 p3/i3 = 0.22/-0.02	0.44 ± 0.04 0.46 ± 0.02 0.45 ± 0.03 p1/i1 = 0.85/-0.00 p2/i2 = 0.37/-0.01 p3/i3 = 0.41/0.01	0.20 ± 0.02 0.17 ± 0.03 0.19 ± 0.04 p1/i1 = 0.53/0.01 p2/i2 = 0.25/0.02 p3/i3 = 0.43/-0.01	0.92 ± 0.07 1.12 ± 0.94 0.90 ± 0.05 p1/i1 = 0.78/0.01 p2/i2 = 0.77/0.01 p3/i3 = 0.78/0.01	0.10 ± 0.01 0.10 ± 0.02 0.11 ± 0.01 p1/i1 = 0.64/-0.00 p2/i2 = 0.52/-0.01 p3/i3 = 0.64/-0.00	10.21 ± 0.19 10.29 ± 0.34 10.35 ± 0.35 p1/i1 = 0.40/-0.18 p2/i2 = 0.50/0.09 p3/i3 = 0.40/-0.14	0.68 ± 0.02 0.69 ± 0.06 0.67 ± 0.02 p1/i1 = 0.67/0.01 p2/i2 = 0.71/0.00 p3/i3 = 0.55/0.01	0.28 ± 0.04 0.26 ± 0.05 0.26 ± 0.05 p1/i1 = 0.61/0.02 p2/i2 = 0.43/0.03 p3/i3 = 0.85/0.00	41.10 ± 3.10 42.80 ± 2.48 43.47 ± 3.41 p1/i1 = 0.23/-2.24 p2/i2 = 0.40/-1.09 p3/i3 = 0.68/-0.68	0.03 ± 0.01 0.03 ± 0.01 0.03 ± 0.01 p1/i1 = 0.34/0.00 p2/i2 = 0.90/0.00 p3/i3 = 0.50/0.00	0.03 ± 0.01 0.03 ± 0.01 0.03 ± 0.01 p1/i1 = 0.92/0.00 p2/i2 = 0.27/-0.00 p3/i3 = 0.59/0.00	-0.00 ± 0.01 -0.00 ± 0.01 -0.01 ± 0.01 p1/i1 = 0.57/0.00 p2/i2 = 0.79/0.00 p3/i3 = 0.57/0.00
OT L-PirC L	0.28 ± 0.07 0.28 ± 0.08 0.27 ± 0.07 p1/i1 = 0.66/0.02 p2/i2 = 0.53/0.02 p3/i3 = 0.66/0.01	0.93 ± 0.10 1.01 ± 0.23 1.06 ± 0.30 p1/i1 = 0.36/-0.15 p2/i2 = 0.32/-0.12 p3/i3 = 0.69/-0.03	0.38 ± 0.04 0.40 ± 0.13 0.37 ± 0.12 p1/i1 = 0.94/-0.00 p2/i2 = 0.97/-0.02 p3/i3 = 0.94/0.02	0.19 ± 0.10 0.24 ± 0.13 0.24 ± 0.18 p1/i1 = 0.42/-0.07 p2/i2 = 0.36/-0.07 p3/i3 = 0.89/0.01	1.25 ± 0.08 1.54 ± 0.87 1.40 ± 0.20 p1/i1 = 0.26/-0.15 p2/i2 = 0.26/-0.15 p3/i3 = 0.71/-0.04	0.07 ± 0.02 0.07 ± 0.02 0.06 ± 0.03 p1/i1 = 0.55/0.01 p2/i2 = 0.68/0.00 p3/i3 = 0.55/0.01	9.23 ± 1.04 9.59 ± 2.25 9.76 ± 2.96 p1/i1 = 0.72/-0.70 p2/i2 = 0.54/-0.66 p3/i3 = 0.96/-0.04	0.75 ± 0.06 0.76 ± 0.06 0.75 ± 0.05 p1/i1 = 0.96/-0.00 p2/i2 = 0.74/-0.01 p3/i3 = 0.96/-0.00	0.17 ± 0.03 0.16 ± 0.05 0.16 ± 0.04 p1/i1 = 0.57/0.02 p2/i2 = 0.38/0.02 p3/i3 = 0.99/0.00	36.11 ± 8.57 40.60 ± 8.86 41.53 ± 8.58 p1/i1 = 0.50/-3.58 p2/i2 = 0.58/-2.34 p3/i3 = 0.70/-1.10	0.04 ± 0.02 0.04 ± 0.03 0.03 ± 0.03 p1/i1 = 0.92/0.01 p2/i2 = 0.76/0.01 p3/i3 = 0.92/0.00	0.04 ± 0.03 0.04 ± 0.01 0.04 ± 0.02 p1/i1 = 0.86/-0.00 p2/i2 = 0.84/-0.00 p3/i3 = 0.86/0.00	-0.02 ± 0.04 -0.01 ± 0.05 -0.02 ± 0.07 p1/i1 = 0.72/0.02 p2/i2 = 0.95/0.00 p3/i3 = 0.72/0.01
OT L-Thal L	0.27 ± 0.05 0.28 ± 0.04 0.26 ± 0.04 p1/i1 = 0.67/0.01 p2/i2 = 0.46/-0.02 p3/i3 = 0.23/0.02	1.10 ± 0.23 1.02 ± 0.15 1.01 ± 0.17 p1/i1 = 0.97/-0.00 p2/i2 = 0.45/0.09 p3/i3 = 0.88/-0.03	0.34 ± 0.07 0.38 ± 0.07 0.38 ± 0.05 p1/i1 = 0.75/-0.03 p2/i2 = 0.26/-0.05 p3/i3 = 0.75/0.01	0.34 ± 0.14 0.27 ± 0.11 0.25 ± 0.10 p1/i1 = 0.47/0.05 p2/i2 = 0.49/0.06 p3/i3 = 0.77/0.01	1.39 ± 0.25 1.43 ± 0.89 1.25 ± 0.14 p1/i1 = 0.59/0.06 p2/i2 = 0.12/0.20 p3/i3 = 0.54/-0.07	0.06 ± 0.01 0.08 ± 0.03 0.07 ± 0.01 p1/i1 = 0.30/-0.01 p2/i2 = 0.02/-0.03 p3/i3 = 0.11/0.01	9.83 ± 2.97 9.26 ± 1.96 9.44 ± 0.62 p1/i1 = 0.33/-1.13 p2/i2 = 0.88/-0.16 p3/i3 = 0.37/-0.64	0.74 ± 0.05 0.71 ± 0.07 0.72 ± 0.03 p1/i1 = 0.54/0.02 p2/i2 = 0.07/0.05 p3/i3 = 0.23/-0.03	0.16 ± 0.04 0.17 ± 0.06 0.17 ± 0.05 p1/i1 = 0.89/0.00 p2/i2 = 0.96/0.00 p3/i3 = 0.89/-0.00	40.02 ± 8.75 43.35 ± 5.88 44.03 ± 5.14 p1/i1 = 0.66/-1.81 p2/i2 = 0.74/-1.05 p3/i3 = 0.66/-0.88	0.03 ± 0.01 0.03 ± 0.01 0.03 ± 0.01 p1/i1 = 0.97/-0.00 p2/i2 = 0.55/-0.00 p3/i3 = 0.97/-0.00	0.05 ± 0.01 0.04 ± 0.01 0.04 ± 0.01 p1/i1 = 0.95/0.00 p2/i2 = 0.92/0.00 p3/i3 = 0.79/-0.00	-0.02 ± 0.03 -0.01 ± 0.02 -0.01 ± 0.03 p1/i1 = 0.94/-0.01 p2/i2 = 0.70/-0.01 p3/i3 = 0.94/0.00
PirC L-Amy L	0.23 ± 0.07 0.23 ± 0.05 0.20 ± 0.04 p1/i1 = 0.32/0.03 p2/i2 = 0.87/0.01 p3/i3 = 0.14/0.03	1.19 ± 0.27 1.07 ± 0.23 1.08 ± 0.25 p1/i1 = 0.28/0.17 p2/i2 = 0.33/0.15 p3/i3 = 0.96/-0.00	0.30 ± 0.06 0.33 ± 0.05 0.31 ± 0.04 p1/i1 = 0.32/-0.03 p2/i2 = 0.31/-0.03 p3/i3 = 0.43/0.01	0.29 ± 0.11 0.19 ± 0.14 0.20 ± 0.17 p1/i1 = 0.11/0.14 p2/i2 = 0.08/0.13 p3/i3 = 0.88/-0.01	1.39 ± 0.25 1.48 ± 0.88 1.37 ± 0.27 p1/i1 = 0.38/0.09 p2/i2 = 0.28/0.14 p3/i3 = 0.38/-0.08	0.07 ± 0.02 0.07 ± 0.02 0.07 ± 0.02 p1/i1 = 0.07/-0.01 p2/i2 = 0.02/-0.02 p3/i3 = 0.18/0.01	11.36 ± 4.71 9.93 ± 1.99 11.08 ± 5.06 p1/i1 = 0.44/1.39 p2/i2 = 0.23/2.16 p3/i3 = 0.44/-1.04	0.73 ± 0.05 0.70 ± 0.07 0.71 ± 0.06 p1/i1 = 0.17/0.04 p2/i2 = 0.12/0.04 p3/i3 = 0.43/-0.01	0.20 ± 0.05 0.19 ± 0.07 0.18 ± 0.05 p1/i1 = 0.65/0.01 p2/i2 = 1.00/-0.00 p3/i3 = 0.65/0.01	50.38 ± 7.09 53.87 ± 6.66 56.97 ± 6.35 p1/i1 = 0.19/-5.14 p2/i2 = 0.70/-1.24 p3/i3 = 0.20/-3.23	0.01 ± 0.01 0.01 ± 0.00 0.01 ± 0.00 p1/i1 = 0.97/0.00 p2/i2 = 0.49/0.00 p3/i3 = 0.97/0.00	0.03 ± 0.01 0.03 ± 0.01 0.02 ± 0.01 p1/i1 = 0.27/0.01 p2/i2 = 0.61/0.00 p3/i3 = 0.27/0.00	-0.04 ± 0.01 -0.04 ± 0.01 -0.04 ± 0.01 p1/i1 = 0.49/-0.01 p2/i2 = 0.91/-0.00 p3/i3 = 0.49/-0.00
PirC L-Thal L	0.27 ± 0.03 0.30 ± 0.02 0.29 ± 0.02 p1/i1 = 0.12/-0.02 p2/i2 = 0.00/-0.04 p3/i3 = 0.13/0.01	1.40 ± 0.32 1.01 ± 0.18 0.97 ± 0.09 p1/i1 = 0.01/0.32 p2/i2 = 0.00/0.37 p3/i3 = 0.95/-0.01	0.29 ± 0.05 0.36 ± 0.04 0.37 ± 0.03 p1/i1 = 0.01/-0.06 p2/i2 = 0.01/-0.07 p3/i3 = 0.91/0.00	0.39 ± 0.13 0.23 ± 0.10 0.22 ± 0.08 p1/i1 = 0.01/0.13 p2/i2 = 0.02/0.15 p3/i3 = 0.89/-0.01	1.58 ± 0.29 1.43 ± 0.88 1.21 ± 0.06 p1/i1 = 0.01/0.27 p2/i2 = 0.01/0.33 p3/i3 = 0.83/-0.01	0.06 ± 0.01 0.07 ± 0.02 0.07 ± 0.01 p1/i1 = 0.07/-0.01 p2/i2 = 0.00/-0.02 p3/i3 = 0.19/0.01	9.17 ± 0.31 9.42 ± 0.33 9.57 ± 0.19 p1/i1 = 0.03/-1.33 p2/i2 = 0.28/-0.22 p3/i3 = 0.14/-0.58	0.74 ± 0.02 0.72 ± 0.05 0.72 ± 0.02 p1/i1 = 0.26/0.01 p2/i2 = 0.01/0.03 p3/i3 = 0.21/-0.01	0.15 ± 0.03 0.17 ± 0.05 0.17 ± 0.04 p1/i1 = 0.64/-0.02 p2/i2 = 0.83/-0.01 p3/i3 = 0.64/-0.01	36.94 ± 6.69 44.36 ± 5.85 46.15 ± 6.16 p1/i1 = 0.02/-7.31 p2/i2 = 0.07/-6.14 p3/i3 = 0.33/-1.96	0.03 ± 0.01 0.03 ± 0.01 0.03 ± 0.01 p1/i1 = 0.86/-0.00 p2/i2 = 0.46/-0.00 p3/i3 = 0.86/-0.00	0.03 ± 0.01 0.02 ± 0.01 0.03 ± 0.01 p1/i1 = 0.84/-0.00 p2/i2 = 0.83/0.00 p3/i3 = 0.80/-0.00	0.01 ± 0.01 0.02 ± 0.01 0.02 ± 0.01 p1/i1 = 0.38/-0.01 p2/i2 = 0.18/-0.01 p3/i3 = 0.76/0.00
PirC L-Hypo L	0.36 ± 0.07 0.34 ± 0.08 0.30 ± 0.05 p1/i1 = 0.11/0.06 p2/i2 = 0.67/0.03 p3/i3 = 0.11/0.04	0.86 ± 0.10 0.86 ± 0.08 0.87 ± 0.07 p1/i1 = 0.91/0.00 p2/i2 = 0.78/0.01 p3/i3 = 0.91/-0.01	0.52 ± 0.09 0.49 ± 0.08 0.48 ± 0.08 p1/i1 = 0.60/0.03 p2/i2 = 0.91/0.02 p3/i3 = 0.60/0.01	0.21 ± 0.08 0.19 ± 0.07 0.20 ± 0.05 p1/i1 = 0.80/0.01 p2/i2 = 0.47/0.03 p3/i3 = 0.77/-0.01	1.12 ± 0.08 1.33 ± 0.89 1.18 ± 0.07 p1/i1 = 0.21/-0.05 p2/i2 = 0.99/0.00 p3/i3 = 0.07/-0.05	0.08 ± 0.01 0.08 ± 0.02 0.08 ± 0.01 p1/i1 = 0.90/-0.00 p2/i2 = 0.43/-0.01 p3/i3 = 0.65/0.00	9.53 ± 0.70 9.36 ± 0.69 8.93 ± 0.71 p1/i1 = 0.15/0.61 p2/i2 = 0.27/0.38 p3/i3 = 0.17/0.38	0.76 ± 0.03 0.75 ± 0.06 0.74 ± 0.02 p1/i1 = 0.63/0.01 p2/i2 = 0.36/0.02 p3/i3 = 0.63/-0.01	0.21 ± 0.03 0.18 ± 0.06 0.18 ± 0.03 p1/i1 = 0.29/0.03 p2/i2 = 0.25/0.04 p3/i3 = 0.92/-0.00	36.35 ± 4.74 37.79 ± 3.72 38.93 ± 4.78 p1/i1 = 0.90/-0.22 p2/i2 = 0.59/0.93 p3/i3 = 0.39/-1.35	0.05 ± 0.03 0.05 ± 0.02 0.05 ± 0.02 p1/i1 = 0.36/-0.01 p2/i2 = 0.30/-0.01 p3/i3 = 0.95/0.00	0.04 ± 0.02 0.04 ± 0.01 0.03 ± 0.02 p1/i1 = 0.55/0.01 p2/i2 = 0.73/0.00 p3/i3 = 0.55/0.00	0.02 ± 0.04 0.03 ± 0.03 0.03 ± 0.03 p1/i1 = 0.20/-0.02 p2/i2 = 0.26/-0.02 p3/i3 = 0.82/-0.00
Hippo L-Ins L	0.40 ± 0.05 0.41 ± 0.04 0.41 ± 0.03 p1/i1 = 0.93/0.01 p2/i2 = 0.50/0.01 p3/i3 = 0.95/0.00	0.88 ± 0.07 0.82 ± 0.03 0.84 ± 0.04 p1/i1 = 0.21/0.03 p2/i2 = 0.06/0.04 p3/i3 = 0.21/-0.02	0.45 ± 0.04 0.49 ± 0.03 0.47 ± 0.03 p1/i1 = 0.61/-0.01 p2/i2 = 0.17/-0.02 p3/i3 = 0.18/0.01	0.17 ± 0.04 0.14 ± 0.02 0.14 ± 0.03 p1/i1 = 0.18/0.02 p2/i2 = 0.13/0.02 p3/i3 = 0.67/-0.00	0.91 ± 0.07 1.09 ± 0.95 0.88 ± 0.02 p1/i1 = 0.55/0.01 p2/i2 = 0.40/0.02 p3/i3 = 0.55/-0.01	0.11 ± 0.01 0.11 ± 0.02 0.11 ± 0.01 p1/i1 = 0.41/0.00 p2/i2 = 0.83/-0.00 p3/i3 = 0.14/0.00	10.34 ± 0.19 10.39 ± 0.23 10.62 ± 0.28 p1/i1 = 0.02/-0.30 p2/i2 = 0.92/-0.01 p3/i3 = 0.01/-0.26	0.67 ± 0.02 0.68 ± 0.07 0.67 ± 0.02 p1/i1 = 0.46/-0.01 p2/i2 = 0.65/-0.00 p3/i3 = 0.46/-0.01	0.29 ± 0.04 0.28 ± 0.05 0.28 ± 0.04 p1/i1 = 0.74/0.02 p2/i2 = 0.55/0.02 p3/i3 = 0.89/0.00	42.84 ± 3.56 44.07 ± 2.67 44.05 ± 2.49 p1/i1 = 0.44/-1.60 p2/i2 = 0.32/-1.83 p3/i3 = 0.96/0.05	0.03 ± 0.01 0.02 ± 0.01 0.02 ± 0.01 p1/i1 = 0.26/0.00 p2/i2 = 0.04/0.01 p3/i3 = 0.26/-0.00	0.04 ± 0.01 0.03 ± 0.01 0.03 ± 0.01 p1/i1 = 0.58/0.00 p2/i2 = 0.46/0.00 p3/i3 = 0.87/0.00	-0.02 ± 0.01 -0.02 ± 0.01 -0.02 ± 0.01 p1/i1 = 0.59/-0.00 p2/i2 = 0.49/0.00 p3/i3 = 0.05/-0.01
Ins L-OFC L	0.33 ± 0.05 0.35 ± 0.03 0.35 ± 0.03 p1/i1 = 0.52/-0.01 p2/i2 = 0.61/-0.01 p3/i3 = 0.81/-0.00	0.85 ± 0.04 0.81 ± 0.02 0.82 ± 0.03 p1/i1 = 0.18/0.02 p2/i2 = 0.05/0.03 p3/i3 = 0.26/-0.01	0.47 ± 0.04 0.49 ± 0.02 0.48 ± 0.03 p1/i1 = 0.41/-0.01 p2/i2 = 0.25/-0.01 p3/i3 = 0.73/0.00	0.17 ± 0.02 0.14 ± 0.02 0.15 ± 0.02 p1/i1 = 0.14/0.02 p2/i2 = 0.03/0.02 p3/i3 = 0.17/-0.01	0.94 ± 0.07 1.14 ± 0.94 0.92 ± 0.05 p1/i1 = 0.87/0.02 p2/i2 = 0.84/0.01 p3/i3 = 0.89/0.00	0.12 ± 0.01 0.12 ± 0.02 0.12 ± 0.01 p1/i1 = 0.85/-0.00 p2/i2 = 0.52/-0.00 p3/i3 = 0.89/0.00	9.66 ± 0.18 9.71 ± 0.20 9.79 ± 0.22 p1/i1 = 0.14/-0.22 p2/i2 = 0.97/0.00 p3/i3 = 0.20/-0.13	0.64 ± 0.02 0.65 ± 0.07 0.63 ± 0.02 p1/i1 = 0.88/0.00 p2/i2 = 0.70/0.00 p3/i3 = 0.88/0.00	0.28 ± 0.04 0.26 ± 0.05 0.26 ± 0.04 p1/i1 = 0.79/0.02 p2/i2 = 0.73/0.02 p3/i3 = 0.79/0.01	42.93 ± 2.33 44.25 ± 1.58 44.62 ± 2.57 p1/i1 = 0.16/-1.80 p2/i2 = 0.30/-1.16 p3/i3 = 0.74/-0.36	0.03 ± 0.01 0.03 ± 0.00 0.02 ± 0.01 p1/i1 = 0.40/0.00 p2/i2 = 0.66/0.00 p3/i3 = 0.42/0.00	0.03 ± 0.01 0.03 ± 0.01 0.03 ± 0.01 p1/i1 = 0.72/-0.00 p2/i2 = 0.09/-0.00 p3/i3 = 0.19/0.00	-0.01 ± 0.01 -0.02 ± 0.01 -0.02 ± 0.01 p1/i1 = 0.04/0.01 p2/i2 = 0.03/0.01 p3/i3 = 0.72/-0.00
OT R-PirC R	0.35 ± 0.06 0.35 ± 0.09 0.34 ± 0.11 p1/i1 = 0.84/-0.01 p2/i2 = 0.66/-0.02 p3/i3 = 0.71/0.02	0.90 ± 0.10 0.95 ± 0.19 0.98 ± 0.21 p1/i1 = 0.75/-0.03 p2/i2 = 0.73/-0.03 p3/i3 = 0.75/-0.03	0.46 ± 0.09 0.44 ± 0.13 0.46 ± 0.12 p1/i1 = 0.87/-0.01 p2/i2 = 0.81/0.01 p3/i3 = 0.87/-0.02	0.18 ± 0.13 0.18 ± 0.13 0.23 ± 0.14 p1/i1 = 0.78/-0.02 p2/i2 = 0.99/0.00 p3/i3 = 0.37/-0.05	1.24 ± 0.10 1.47 ± 0.86 1.36 ± 0.19 p1/i1 = 0.12/-0.12 p2/i2 = 0.61/-0.05 p3/i3 = 0.12/-0.09	0.08 ± 0.02 0.08 ± 0.04 0.07 ± 0.02 p1/i1 = 0.37/0.01 p2/i2 = 0.95/-0.00 p3/i3 = 0.18/0.01	11.80 ± 4.99 9.96 ± 3.01 8.71 ± 1.41 p1/i1 = 0.01/3.46 p2/i2 = 0.02/3.62 p3/i3 = 0.51/0.55	0.74 ± 0.08 0.74 ± 0.10 0.75 ± 0.06 p1/i1 = 0.66/-0.02 p2/i2 = 0.74/0.02 p3/i3 = 0.45/-0.03	0.20 ± 0.05 0.16 ± 0.06 0.17 ± 0.04 p1/i1 = 0.40/0.03 p2/i2 = 0.26/0.04 p3/i3 = 0.86/-0.00	34.59 ± 5.21 36.23 ± 7.45 37.74 ± 9.19 p1/i1 = 0.68/-2.59 p2/i2 = 0.83/-0.72 p3/i3 = 0.68/-1.56	0.06 ± 0.03 0.05 ± 0.04 0.05 ± 0.03 p1/i1 = 0.82/0.01 p2/i2 = 1.00/0.00 p3/i3 = 0.82/0.00	0.04 ± 0.02 0.04 ± 0.02 0.04 ± 0.02 p1/i1 = 0.94/-0.00 p2/i2 = 0.46/-0.01 p3/i3 = 0.60/0.00	0.03 ± 0.05 0.02 ± 0.07 0.02 ± 0.10 p1/i1 = 0.83/0.02 p2/i2 = 0.92/0.01 p3/i3 = 0.87/0.00
OT R-Thal R	0.29 ± 0.03 0.31 ± 0.04 0.30 ± 0.03 p1/i1 = 0.70/0.01 p2/i2 = 0.85/-0.00 p3/i3 = 0.54/0.01	1.15 ± 0.27 1.09 ± 0.23 1.03 ± 0.14 p1/i1 = 0.82/0.02 p2/i2 = 0.99/-0.00 p3/i3 = 0.70/0.04	0.33 ± 0.05 0.35 ± 0.05 0.37 ± 0.05 p1/i1 = 0.49/-0.01 p2/i2 = 0.81/-0.01 p3/i3 = 0.49/-0.01	0.36 ± 0.09 0.30 ± 0.11 0.29 ± 0.09 p1/i1 = 0.51/0.04 p2/i2 = 0.55/0.04 p3/i3 = 0.78/0.01	1.43 ± 0.32 1.46 ± 0.88 1.25 ± 0.15 p1/i1 = 0.54/0.07 p2/i2 = 0.36/0.10 p3/i3 = 0.90/-0.01	0.06 ± 0.01 0.07 ± 0.02 0.07 ± 0.01 p1/i1 = 0.54/-0.00 p2/i2 = 0.06/-0.01 p3/i3 = 0.19/0.01	9.96 ± 0.79 9.66 ± 1.04 9.59 ± 0.71 p1/i1 = 0.19/0.64 p2/i2 = 0.16/0.65 p3/i3 = 0.64/0.14	0.75 ± 0.04 0.72 ± 0.06 0.76 ± 0.03 p1/i1 = 0.89/-0.00 p2/i2 = 0.08/0.04 p3/i3 = 0.00/-0.04	0.14 ± 0.03 0.15 ± 0.06 0.15 ± 0.04 p1/i1 = 0.76/-0.01 p2/i2 = 0.67/-0.01 p3/i3 = 0.90/-0.00	33.04 ± 8.96 39.23 ± 8.39 39.61 ± 7.37 p1/i1 = 0.44/-3.50 p2/i2 = 0.39/-3.49 p3/i3 = 0.80/-0.66	0.01 ± 0.01 0.02 ± 0.01 0.01 ± 0.01 p1/i1 = 0.73/-0.00 p2/i2 = 0.25/-0.01 p3/i3 = 0.47/0.00	0.03 ± 0.01 0.04 ± 0.01 0.03 ± 0.01 p1/i1 = 0.18/-0.01 p2/i2 = 0.07/-0.01 p3/i3 = 0.76/0.00	-0.00 ± 0.01 -0.00 ± 0.02 -0.01 ± 0.02 p1/i1 = 0.38/0.01 p2/i2 = 0.26/0.01 p3/i3 = 0.91/0.00
OT R-Hypo R	0.30 ± 0.05 0.29 ± 0.08 0.28 ± 0.09 p1/i1 = 0.75/0.02 p2/i2 = 0.65/0.02 p3/i3 = 0.75/0.02	1.16 ± 0.27 1.32 ± 0.37 1.38 ± 0.44 p1/i1 = 0.26/-0.28 p2/i2 = 0.45/-0.18 p3/i3 = 0.63/-0.10	0.33 ± 0.06 0.30 ± 0.08 0.30 ± 0.09 p1/i1 = 0.42/0.05 p2/i2 = 0.28/0.05 p3/i3 = 0.97/0.00	0.26 ± 0.18 0.35 ± 0.19 0.44 ± 0.17 p1/i1 = 0.09/-0.17 p2/i2 = 0.50/-0.09 p3/i3 = 0.18/-0.09	1.57 ± 0.41 1.78 ± 0.92 1.68 ± 0.35 p1/i1 = 0.53/-0.19 p2/i2 = 0.78/-0.07 p3/i3 = 0.53/-0.11	0.06 ± 0.02 0.06 ± 0.03 0.06 ± 0.04 p1/i1 = 0.86/0.01 p2/i2 = 0.56/0.01 p3/i3 = 0.86/0.00	11.94 ± 5.09 10.96 ± 4.62 10.61 ± 5.41 p1/i1 = 0.79/0.62 p2/i2 = 0.70/1.26 p3/i3 = 0.79/-0.78	0.76 ± 0.07 0.76 ± 0.09 0.75 ± 0.10 p1/i1 = 0.98/-0.00 p2/i2 = 0.77/-0.01 p3/i3 = 0.98/-0.01	0.16 ± 0.05 0.14 ± 0.05 0.13 ± 0.04 p1/i1 = 0.15/0.04 p2/i2 = 0.13/0.04 p3/i3 = 0.90/0.00	41.97 ± 14.32 42.89 ± 9.88 40.40 ± 13.41 p1/i1 = 0.57/4.41 p2/i2 = 0.81/1.29 p3/i3 = 0.58/2.24	0.01 ± 0.02 0.01 ± 0.01 0.01 ± 0.01 p1/i1 = NaN/NaN p2/i2 = NaN/NaN p3/i3 = NaN/NaN	0.08 ± 0.01 0.07 ± 0.02 0.07 ± 0.02 p1/i1 = 0.12/0.01 p2/i2 = 0.07/0.02 p3/i3 = 0.93/-0.00	-0.12 ± 0.04 -0.09 ± 0.03 -0.09 ± 0.06 p1/i1 = 0.55/-0.02 p2/i2 = 0.14/-0.03 p3/i3 = 0.96/0.00
PirC R-EC R	0.30 ± 0.03 0.32 ± 0.03 0.30 ± 0.04 p1/i1 = 0.98/-0.01 p2/i2 = 0.14/-0.03 p3/i3 = 0.42/0.01	0.94 ± 0.04 0.91 ± 0.03 0.93 ± 0.05 p1/i1 = 0.88/0.01 p2/i2 = 0.30/0.02 p3/i3 = 0.71/-0.01	0.35 ± 0.02 0.36 ± 0.02 0.35 ± 0.03 p1/i1 = 0.59/-0.01 p2/i2 = 0.09/-0.02 p3/i3 = 0.53/0.01	0.07 ± 0.03 0.05 ± 0.04 0.05 ± 0.04 p1/i1 = 0.79/0.01 p2/i2 = 0.89/-0.00 p3/i3 = 0.79/0.00	1.22 ± 0.11 1.41 ± 0.88 1.20 ± 0.10 p1/i1 = 0.34/0.05 p2/i2 = 0.12/0.07 p3/i3 = 0.94/0.00	0.06 ± 0.02 0.06 ± 0.02 0.06 ± 0.01 p1/i1 = 0.94/-0.00 p2/i2 = 0.50/-0.01 p3/i3 = 0.94/0.00	14.01 ± 4.88 15.04 ± 6.43 17.00 ± 6.73 p1/i1 = 0.83/-0.61 p2/i2 = 0.45/2.01 p3/i3 = 0.59/-1.59	0.76 ± 0.06 0.78 ± 0.07 0.77 ± 0.05 p1/i1 = 0.95/-0.01 p2/i2 = 0.86/0.01 p3/i3 = 0.95/0.00	0.24 ± 0.04 0.21 ± 0.05 0.21 ± 0.04 p1/i1 = 0.51/0.02 p2/i2 = 0.56/0.02 p3/i3 = 0.74/0.01	54.48 ± 3.71 55.27 ± 5.79 57.92 ± 5.44 p1/i1 = 0.49/-1.66 p2/i2 = 0.42/1.91 p3/i3 = 0.15/-2.81	0.01 ± 0.01 0.01 ± 0.01 0.01 ± 0.01 p1/i1 = 0.73/-0.00 p2/i2 = 0.57/-0.00 p3/i3 = 0.89/0.00	0.02 ± 0.01 0.03 ± 0.01 0.02 ± 0.01 p1/i1 = 0.26/-0.01 p2/i2 = 0.13/-0.01 p3/i3 = 0.26/0.00	-0.01 ± 0.02 -0.02 ± 0.01 -0.01 ± 0.01 p1/i1 = 0.32/0.01 p2/i2 = 0.03/0.02 p3/i3 = 0.30/-0.01
PirC R-Amy R	0.30 ± 0.03 0.31 ± 0.03 0.30 ± 0.04 p1/i1 = 0.72/-0.01 p2/i2 = 0.20/-0.02 p3/i3 = 0.62/0.01	0.94 ± 0.04 0.92 ± 0.04 0.92 ± 0.05 p1/i1 = 0.81/0.02 p2/i2 = 0.60/0.02 p3/i3 = 0.95/-0.00	0.35 ± 0.01 0.36 ± 0.02 0.35 ± 0.02 p1/i1 = 0.55/-0.01 p2/i2 = 0.24/-0.01 p3/i3 = 0.58/0.00	0.07 ± 0.07 0.05 ± 0.04 0.06 ± 0.03 p1/i1 = 0.86/0.02 p2/i2 = 0.93/0.01 p3/i3 = 0.99/-0.00	1.22 ± 0.09 1.41 ± 0.87 1.22 ± 0.09 p1/i1 = 0.52/0.03 p2/i2 = 0.14/0.05 p3/i3 = 0.70/-0.01	0.07 ± 0.01 0.06 ± 0.02 0.07 ± 0.01 p1/i1 = 0.95/0.00 p2/i2 = 0.42/-0.00 p3/i3 = 0.95/0.00	11.33 ± 3.19 11.58 ± 3.87 12.95 ± 4.18 p1/i1 = 0.55/-1.49 p2/i2 = 0.78/0.51 p3/i3 = 0.55/-1.27	0.74 ± 0.04 0.76 ± 0.06 0.75 ± 0.04 p1/i1 = 0.94/0.00 p2/i2 = 0.51/0.01 p3/i3 = 0.94/-0.00	0.23 ± 0.02 0.21 ± 0.05 0.21 ± 0.04 p1/i1 = 0.35/0.03 p2/i2 = 0.35/0.03 p3/i3 = 0.82/0.01	54.26 ± 3.32 55.23 ± 4.68 56.57 ± 4.69 p1/i1 = 0.49/-1.43 p2/i2 = 0.71/0.74 p3/i3 = 0.46/-1.42	0.01 ± 0.00 0.01 ± 0.01 0.01 ± 0.00 p1/i1 = 0.83/-0.00 p2/i2 = 0.75/-0.00 p3/i3 = 0.93/0.00	0.02 ± 0.01 0.03 ± 0.01 0.03 ± 0.01 p1/i1 = 0.25/-0.01 p2/i2 = 0.09/-0.01 p3/i3 = 0.25/0.00	-0.02 ± 0.01 -0.03 ± 0.01 -0.03 ± 0.01 p1/i1 = 0.62/0.00 p2/i2 = 0.14/0.01 p3/i3 = 0.11/-0.01
PirC R-Hippo R	0.36 ± 0.06 0.38 ± 0.04 0.37 ± 0.04 p1/i1 = 0.93/-0.00 p2/i2 = 0.98/-0.00 p3/i3 = 0.93/0.00	1.05 ± 0.14 0.97 ± 0.06 1.00 ± 0.07 p1/i1 = 0.35/0.04 p2/i2 = 0.23/0.05 p3/i3 = 0.35/-0.03	0.35 ± 0.05 0.37 ± 0.04 0.36 ± 0.05 p1/i1 = 0.98/-0.00 p2/i2 = 0.69/-0.01 p3/i3 = 0.43/0.01	0.23 ± 0.08 0.16 ± 0.05 0.19 ± 0.05 p1/i1 = 0.16/0.05 p2/i2 = 0.07/0.06 p3/i3 = 0.33/-0.02	1.09 ± 0.16 1.26 ± 0.91 1.08 ± 0.15 p1/i1 = 0.97/0.00 p2/i2 = 0.74/0.02 p3/i3 = 0.97/-0.03	0.09 ± 0.02 0.09 ± 0.03 0.09 ± 0.02 p1/i1 = 1.00/0.00 p2/i2 = 0.67/-0.01 p3/i3 = 1.00/0.00	9.42 ± 0.70 10.37 ± 2.64 9.79 ± 0.74 p1/i1 = 1.00/-0.00 p2/i2 = 0.98/-0.02 p3/i3 = 0.57/0.50	0.65 ± 0.05 0.67 ± 0.08 0.66 ± 0.06 p1/i1 = 0.86/-0.01 p2/i2 = 0.68/0.01 p3/i3 = 0.86/-0.00	0.28 ± 0.03 0.26 ± 0.05 0.25 ± 0.04 p1/i1 = 0.39/0.03 p2/i2 = 0.26/0.03 p3/i3 = 0.82/0.01	42.74 ± 2.70 44.36 ± 2.75 47.84 ± 3.69 p1/i1 = 0.00/-5.15 p2/i2 = 0.57/-0.75 p3/i3 = 0.00/-3.47	0.02 ± 0.01 0.02 ± 0.01 0.02 ± 0.01 p1/i1 = 0.67/0.00 p2/i2 = 0.47/0.00 p3/i3 = 0.90/-0.00	0.04 ± 0.01 0.04 ± 0.01 0.03 ± 0.01 p1/i1 = 0.97/0.00 p2/i2 = 0.47/-0.00 p3/i3 = 0.44/0.00	-0.03 ± 0.01 -0.03 ± 0.01 -0.03 ± 0.01 p1/i1 = 0.55/0.00 p2/i2 = 0.28/0.01 p3/i3 = 0.75/-0.00
PirC R-Hypo R	0.36 ± 0.06 0.38 ± 0.04 0.37 ± 0.04 p1/i1 = 0.93/-0.00 p2/i2 = 0.98/-0.00 p3/i3 = 0.93/0.00	1.05 ± 0.14 0.97 ± 0.06 1.00 ± 0.07 p1/i1 = 0.35/0.04 p2/i2 = 0.23/0.05 p3/i3 = 0.35/-0.03	0.35 ± 0.05 0.37 ± 0.04 0.36 ± 0.05 p1/i1 = 0.98/-0.00 p2/i2 = 0.69/-0.01 p3/i3 = 0.43/0.01	0.23 ± 0.08 0.16 ± 0.05 0.19 ± 0.05 p1/i1 = 0.16/0.05 p2/i2 = 0.07/0.06 p3/i3 = 0.33/-0.02	1.09 ± 0.16 1.26 ± 0.91 1.08 ± 0.15 p1/i1 = 0.97/0.00 p2/i2 = 0.74/0.02 p3/i3 = 0.97/-0.03	0.09 ± 0.02 0.09 ± 0.03 0.09 ± 0.02 p1/i1 = 1.00/0.00 p2/i2 = 0.67/-0.01 p3/i3 = 1.00/0.00	9.42 ± 0.70 10.37 ± 2.64 9.79 ± 0.74 p1/i1 = 1.00/-0.00 p2/i2 = 0.98/-0.02 p3/i3 = 0.57/0.50	0.65 ± 0.05 0.67 ± 0.08 0.66 ± 0.06 p1/i1 = 0.86/-0.01 p2/i2 = 0.68/0.01 p3/i3 = 0.86/-0.00	0.28 ± 0.03 0.26 ± 0.05 0.25 ± 0.04 p1/i1 = 0.39/0.03 p2/i2 = 0.26/0.03 p3/i3 = 0.82/0.01	42.74 ± 2.70 44.36 ± 2.75 47.84 ± 3.69 p1/i1 = 0.00/-5.15 p2/i2 = 0.57/-0.75 p3/i3 = 0.00/-3.47	0.02 ± 0.01 0.02 ± 0.01 0.02 ± 0.01 p1/i1 = 0.67/0.00 p2/i2 = 0.47/0.00 p3/i3 = 0.90/-0.00	0.04 ± 0.01 0.04 ± 0.01 0.03 ± 0.01 p1/i1 = 0.97/0.00 p2/i2 = 0.47/-0.00 p3/i3 = 0.44/0.00	-0.03 ± 0.01 -0.03 ± 0.01 -0.03 ± 0.01 p1/i1 = 0.55/0.00 p2/i2 = 0.28/0.01 p3/i3 = 0.75/-0.00
Amy R-Thal L	0.42 ± 0.04 0.45 ± 0.03 0.43 ± 0.03 p1/i1 = 0.74/0.01 p2/i2 = 0.53/-0.01 p3/i3 = 0.22/0.01	0.89 ± 0.04 0.86 ± 0.03 0.88 ± 0.04 p1/i1 = 0.89/0.00 p2/i2 = 0.61/0.01 p3/i3 = 0.60/-0.01	0.48 ± 0.03 0.49 ± 0.02 0.49 ± 0.03 p1/i1 = 0.67/0.01 p2/i2 = 0.85/-0.00 p3/i3 = 0.39/0.01	0.24 ± 0.03 0.22 ± 0.03 0.23 ± 0.04 p1/i1 = 0.70/0.01 p2/i2 = 0.28/0.01 p3/i3 = 0.50/-0.01	0.92 ± 0.04 1.13 ± 0.94 0.91 ± 0.03 p1/i1 = 0.95/-0.00 p2/i2 = 0.98/-0.00 p3/i3 = 0.95/0.00	0.10 ± 0.01 0.10 ± 0.02 0.10 ± 0.01 p1/i1 = 0.86/0.00 p2/i2 = 0.25/-0.01 p3/i3 = 0.38/0.00	10.12 ± 0.30 10.12 ± 0.34 10.16 ± 0.35 p1/i1 = 0.72/-0.06 p2/i2 = 0.10/0.23 p3/i3 = 0.62/-0.12	0.69 ± 0.02 0.70 ± 0.06 0.69 ± 0.02 p1/i1 = 0.96/-0.00 p2/i2 = 0.27/0.01 p3/i3 = 0.96/-0.00	0.28 ± 0.04 0.26 ± 0.05 0.26 ± 0.04 p1/i1 = 0.50/0.02 p2/i2 = 0.28/0.03 p3/i3 = 0.98/0.00	37.11 ± 2.85 37.31 ± 2.22 38.30 ± 2.86 p1/i1 = 0.42/-1.23 p2/i2 = 0.66/0.51 p3/i3 = 0.42/-0.98	0.03 ± 0.01 0.03 ± 0.01 0.03 ± 0.01 p1/i1 = 0.82/0.00 p2/i2 = 0.76/-0.00 p3/i3 = 0.82/-0.00	0.04 ± 0.01 0.03 ± 0.01 0.04 ± 0.01 p1/i1 = 0.85/-0.00 p2/i2 = 0.51/-0.00 p3/i3 = 0.85/-0.00	-0.00 ± 0.01 -0.00 ± 0.01 -0.00 ± 0.01 p1/i1 = 0.73/0.00 p2/i2 = 0.80/0.00 p3/i3 = 0.73/-0.00
Thal R-Hippo L	0.42 ± 0.05 0.46 ± 0.04 0.46 ± 0.03 p1/i1 = 0.13/-0.03 p2/i2 = 0.10/-0.04 p3/i3 = 0.93/0.00	1.11 ± 0.35 0.92 ± 0.20 0.92 ± 0.17 p1/i1 = 0.31/0.16 p2/i2 = 0.06/0.26 p3/i3 = 0.97/-0.03	0.40 ± 0.07 0.45 ± 0.06 0.45 ± 0.05 p1/i1 = 0.29/-0.04 p2/i2 = 0.12/-0.06 p3/i3 = 0.87/0.00	0.31 ± 0.14 0.21 ± 0.10 0.21 ± 0.09 p1/i1 = 0.23/0.08 p2/i2 = 0.10/0.11 p3/i3 = 0.82/-0.01	1.18 ± 0.37 1.22 ± 0.94 0.99 ± 0.15 p1/i1 = 0.49/0.14 p2/i2 = 0.15/0.23 p3/i3 = 0.89/-0.01	0.08 ± 0.01 0.09 ± 0.02 0.10 ± 0.01 p1/i1 = 0.40/-0.01 p2/i2 = 0.12/-0.01 p3/i3 = 0.40/0.00	12.50 ± 4.25 10.53 ± 1.80 10.37 ± 0.28 p1/i1 = 0.40/1.63 p2/i2 = 0.03/3.19 p3/i3 = 0.83/-0.44	0.71 ± 0.04 0.70 ± 0.07 0.69 ± 0.03 p1/i1 = 0.55/0.01 p2/i2 = 0.23/0.03 p3/i3 = 0.55/-0.01	0.26 ± 0.04 0.27 ± 0.05 0.26 ± 0.05 p1/i1 = 0.99/0.00 p2/i2 = 0.62/-0.01 p3/i3 = 0.81/0.01	37.95 ± 5.94 40.89 ± 3.78 41.75 ± 2.98 p1/i1 = 0.04/-4.39 p2/i2 = 0.03/-4.96 p3/i3 = 0.55/-0.81	0.03 ± 0.01 0.02 ± 0.01 0.02 ± 0.01 p1/i1 = 0.27/0.00 p2/i2 = 0.27/0.00 p3/i3 = 0.94/-0.00	0.04 ± 0.01 0.04 ± 0.01 0.04 ± 0.00 p1/i1 = 0.96/0.00 p2/i2 = 0.74/-0.00 p3/i3 = 0.91/0.00	-0.01 ± 0.01 -0.02 ± 0.01 -0.01 ± 0.01 p1/i1 = 0.15/0.00 p2/i2 = 0.01/0.01 p3/i3 = 0.08/-0.00
Thal R-Ins L	0.40 ± 0.04 0.43 ± 0.02 0.42 ± 0.04 p1/i1 = 0.41/-0.01 p2/i2 = 0.06/-0.03 p3/i3 = 0.41/0.01	0.97 ± 0.17 0.86 ± 0.07 0.90 ± 0.15 p1/i1 = 0.49/0.07 p2/i2 = 0.08/0.11 p3/i3 = 0.64/-0.03	0.42 ± 0.07 0.47 ± 0.04 0.46 ± 0.04 p1/i1 = 0.40/-0.03 p2/i2 = 0.09/-0.05 p3/i3 = 0.44/0.01	0.24 ± 0.09 0.18 ± 0.07 0.18 ± 0.07 p1/i1 = 0.14/0.06 p2/i2 = 0.14/0.06 p3/i3 = 0.97/0.00	0.99 ± 0.14 1.13 ± 0.94 0.93 ± 0.14 p1/i1 = 0.54/0.04 p2/i2 = 0.21/0.07 p3/i3 = 0.54/-0.02	0.10 ± 0.01 0.10 ± 0.02 0.11 ± 0.01 p1/i1 = 0.60/-0.00 p2/i2 = 0.22/-0.01 p3/i3 = 0.76/0.00	9.98 ± 0.21 10.04 ± 0.24 10.20 ± 0.34 p1/i1 = 0.08/-0.30 p2/i2 = 0.94/0.01 p3/i3 = 0.08/-0.21	0.67 ± 0.02 0.67 ± 0.06 0.66 ± 0.02 p1/i1 = 0.54/0.01 p2/i2 = 0.12/0.02 p3/i3 = 0.89/-0.00	0.28 ± 0.04 0.27 ± 0.05 0.26 ± 0.04 p1/i1 = 0.84/0.01 p2/i2 = 0.89/0.01 p3/i3 = 0.84/0.00	40.13 ± 4.92 41.76 ± 3.35 43.05 ± 2.83 p1/i1 = 0.10/-3.30 p2/i2 = 0.53/-1.78 p3/i3 = 0.39/-1.26	0.03 ± 0.00 0.03 ± 0.01 0.03 ± 0.01 p1/i1 = 0.53/0.00 p2/i2 = 0.56/0.00 p3/i3 = 0.91/0.00	0.03 ± 0.01 0.03 ± 0.01 0.03 ± 0.01 p1/i1 = 0.70/-0.00 p2/i2 = 0.26/-0.00 p3/i3 = 0.70/0.00	-0.00 ± 0.01 -0.01 ± 0.01 -0.01 ± 0.01 p1/i1 = 0.21/0.01 p2/i2 = 0.03/0.01 p3/i3 = 0.83/-0.00
Hippo R-Ins R	0.44 ± 0.04 0.45 ± 0.03 0.44 ± 0.02 p1/i1 = 0.47/0.01 p2/i2 = 0.72/0.01 p3/i3 = 0.46/0.01	0.91 ± 0.08 0.86 ± 0.04 0.87 ± 0.05 p1/i1 = 0.42/0.02 p2/i2 = 0.25/0.03 p3/i3 = 0.42/-0.01	0.44 ± 0.05 0.47 ± 0.03 0.46 ± 0.03 p1/i1 = 0.97/-0.00 p2/i2 = 0.61/-0.01 p3/i3 = 0.48/0.01	0.19 ± 0.06 0.16 ± 0.03 0.17 ± 0.04 p1/i1 = 0.40/0.02 p2/i2 = 0.29/0.02 p3/i3 = 0.72/-0.00	0.89 ± 0.07 1.09 ± 0.95 0.86 ± 0.02 p1/i1 = 0.95/-0.00 p2/i2 = 0.60/-0.01 p3/i3 = 0.72/0.01	0.11 ± 0.01 0.11 ± 0.02 0.12 ± 0.01 p1/i1 = 0.84/0.00 p2/i2 = 0.88/0.00 p3/i3 = 0.84/0.00	10.09 ± 0.17 10.08 ± 0.28 10.27 ± 0.20 p1/i1 = 0.12/-0.21 p2/i2 = 0.51/0.08 p3/i3 = 0.02/-0.24	0.65 ± 0.02 0.66 ± 0.07 0.64 ± 0.02 p1/i1 = 0.75/-0.00 p2/i2 = 0.66/-0.00 p3/i3 = 0.75/0.00	0.30 ± 0.03 0.28 ± 0.05 0.28 ± 0.04 p1/i1 = 0.54/0.02 p2/i2 = 0.29/0.02 p3/i3 = 0.77/0.00	41.17 ± 2.65 42.01 ± 2.29 43.02 ± 2.89 p1/i1 = 0.12/-2.29 p2/i2 = 0.22/-1.52 p3/i3 = 0.32/-0.98	0.03 ± 0.01 0.02 ± 0.01 0.02 ± 0.01 p1/i1 = 0.62/0.00 p2/i2 = 0.27/0.00 p3/i3 = 0.58/-0.00	0.04 ± 0.01 0.03 ± 0.01 0.03 ± 0.01 p1/i1 = 0.65/0.00 p2/i2 = 0.54/0.00 p3/i3 = 0.91/0.00	-0.02 ± 0.01 -0.02 ± 0.01 -0.02 ± 0.01 p1/i1 = 0.23/-0.01 p2/i2 = 0.55/-0.00 p3/i3 = 0.24/-0.00
Hippo R-Thal L	0.44 ± 0.07 0.49 ± 0.06 0.48 ± 0.05 p1/i1 = 0.41/-0.03 p2/i2 = 0.16/-0.05 p3/i3 = 0.69/0.01	1.25 ± 0.40 1.00 ± 0.29 0.96 ± 0.23 p1/i1 = 0.33/0.20 p2/i2 = 0.17/0.26 p3/i3 = 0.93/0.01	0.39 ± 0.09 0.45 ± 0.07 0.45 ± 0.07 p1/i1 = 0.42/-0.04 p2/i2 = 0.19/-0.06 p3/i3 = 0.75/0.01	0.36 ± 0.16 0.25 ± 0.12 0.24 ± 0.11 p1/i1 = 0.40/0.08 p2/i2 = 0.17/0.11 p3/i3 = 0.90/-0.01	1.31 ± 0.45 1.25 ± 0.97 0.98 ± 0.25 p1/i1 = 0.31/0.20 p2/i2 = 0.27/0.25 p3/i3 = 0.92/0.01	0.08 ± 0.02 0.09 ± 0.03 0.10 ± 0.01 p1/i1 = 0.58/-0.01 p2/i2 = 0.23/-0.01 p3/i3 = 0.58/0.01	13.75 ± 5.01 11.02 ± 2.99 10.84 ± 1.62 p1/i1 = 0.47/1.16 p2/i2 = 0.11/3.15 p3/i3 = 0.47/-0.95	0.72 ± 0.05 0.70 ± 0.07 0.69 ± 0.03 p1/i1 = 0.59/0.01 p2/i2 = 0.32/0.03 p3/i3 = 0.59/-0.01	0.26 ± 0.06 0.26 ± 0.06 0.27 ± 0.05 p1/i1 = 0.87/-0.01 p2/i2 = 0.94/-0.01 p3/i3 = 0.87/-0.00	36.61 ± 7.35 39.31 ± 4.94 39.84 ± 5.06 p1/i1 = 0.32/-3.64 p2/i2 = 0.12/-4.73 p3/i3 = 0.79/-0.49	0.03 ± 0.01 0.03 ± 0.01 0.03 ± 0.01 p1/i1 = 0.57/0.00 p2/i2 = 0.50/0.00 p3/i3 = 1.00/0.00	0.04 ± 0.01 0.04 ± 0.01 0.04 ± 0.01 p1/i1 = 0.91/-0.00 p2/i2 = 0.60/-0.00 p3/i3 = 0.91/0.00	-0.01 ± 0.01 -0.02 ± 0.01 -0.02 ± 0.01 p1/i1 = 0.66/0.00 p2/i2 = 0.20/0.01 p3/i3 = 0.99/-0.00
Hippo R-Hippo L	0.40 ± 0.10 0.46 ± 0.17 0.44 ± 0.13 p1/i1 = 0.80/-0.02 p2/i2 = 0.64/-0.04 p3/i3 = 0.80/0.02	1.44 ± 0.36 1.18 ± 0.34 1.28 ± 0.36 p1/i1 = 0.55/0.13 p2/i2 = 0.22/0.25 p3/i3 = 0.55/-0.10	0.34 ± 0.09 0.41 ± 0.11 0.39 ± 0.10 p1/i1 = 0.58/-0.04 p2/i2 = 0.37/-0.06 p3/i3 = 0.58/0.02	0.48 ± 0.14 0.37 ± 0.13 0.40 ± 0.14 p1/i1 = 0.52/0.06 p2/i2 = 0.10/0.12 p3/i3 = 0.52/-0.04	1.58 ± 0.42 1.52 ± 0.92 1.42 ± 0.38 p1/i1 = 0.67/0.08 p2/i2 = 0.45/0.20 p3/i3 = 0.55/-0.11	0.06 ± 0.03 0.07 ± 0.03 0.07 ± 0.02 p1/i1 = 0.66/-0.01 p2/i2 = 0.55/-0.01 p3/i3 = 0.66/0.01	15.85 ± 6.44 13.90 ± 5.73 12.55 ± 3.81 p1/i1 = 0.82/1.29 p2/i2 = 0.72/1.77 p3/i3 = 0.87/0.30	0.78 ± 0.06 0.77 ± 0.07 0.77 ± 0.04 p1/i1 = 0.78/-0.01 p2/i2 = 0.78/0.01 p3/i3 = 0.72/-0.01	0.24 ± 0.07 0.24 ± 0.06 0.23 ± 0.06 p1/i1 = 0.86/0.01 p2/i2 = 0.74/-0.01 p3/i3 = 0.64/0.02	35.67 ± 6.09 36.96 ± 5.06 35.84 ± 6.63 p1/i1 = 0.97/-0.10 p2/i2 = 0.47/-2.20 p3/i3 = 0.97/1.11	0.04 ± 0.01 0.03 ± 0.01 0.03 ± 0.01 p1/i1 = 0.98/-0.00 p2/i2 = 0.47/0.01 p3/i3 = 0.60/-0.00	0.05 ± 0.02 0.05 ± 0.01 0.05 ± 0.01 p1/i1 = 0.94/-0.00 p2/i2 = 0.97/-0.00 p3/i3 = 0.97/-0.00	-0.01 ± 0.02 -0.01 ± 0.02 -0.01 ± 0.02 p1/i1 = 0.79/-0.00 p2/i2 = 0.69/0.00 p3/i3 = 0.79/-0.01
Hypo R-Hypo L	0.34 ± 0.09 0.37 ± 0.13 0.34 ± 0.09 p1/i1 = NaN/NaN p2/i2 = NaN/NaN p3/i3 = NaN/NaN	0.98 ± 0.24 0.89 ± 0.14 0.89 ± 0.08 p1/i1 = NaN/NaN p2/i2 = NaN/NaN p3/i3 = NaN/NaN	0.41 ± 0.14 0.43 ± 0.07 0.43 ± 0.06 p1/i1 = NaN/NaN p2/i2 = NaN/NaN p3/i3 = NaN/NaN	0.23 ± 0.19 0.17 ± 0.15 0.16 ± 0.12 p1/i1 = NaN/NaN p2/i2 = NaN/NaN p3/i3 = NaN/NaN	1.31 ± 0.29 1.44 ± 1.00 1.18 ± 0.09 p1/i1 = NaN/NaN p2/i2 = NaN/NaN p3/i3 = NaN/NaN	0.04 ± 0.03 0.07 ± 0.03 0.08 ± 0.03 p1/i1 = NaN/NaN p2/i2 = NaN/NaN p3/i3 = NaN/NaN	23.15 ± 15.46 10.34 ± 2.19 9.07 ± 1.59 p1/i1 = NaN/NaN p2/i2 = NaN/NaN p3/i3 = NaN/NaN	0.84 ± 0.05 0.75 ± 0.10 0.73 ± 0.07 p1/i1 = NaN/NaN p2/i2 = NaN/NaN p3/i3 = NaN/NaN	0.16 ± 0.04 0.15 ± 0.07 0.17 ± 0.05 p1/i1 = NaN/NaN p2/i2 = NaN/NaN p3/i3 = NaN/NaN	46.60 ± 15.14 49.05 ± 11.97 54.64 ± 7.50 p1/i1 = NaN/NaN p2/i2 = NaN/NaN p3/i3 = NaN/NaN	0.02 ± 0.01 0.01 ± 0.01 0.01 ± 0.01 p1/i1 = NaN/NaN p2/i2 = NaN/NaN p3/i3 = NaN/NaN	0.07 ± 0.03 0.06 ± 0.03 0.05 ± 0.03 p1/i1 = 0.17/0.02 p2/i2 = 0.60/0.01 p3/i3 = 0.30/0.01	-0.08 ± 0.04 -0.08 ± 0.05 -0.06 ± 0.04 p1/i1 = 0.13/-0.03 p2/i2 = 0.44/-0.02 p3/i3 = 0.26/-0.02
