# Supplementary material for: The Sense of Smell (SoS) Atlas: Its Creation and First Application to Investigate COVID‐19 Related Anosmia With a Comprehensive Quantitative MRI Protocol
Source: J Magn Reson Imaging. 2025 Oct 3;63(2):574–93. doi: 10.1002/jmri.70128 (PMC12811004; doi:10.1002/jmri.70128)
Supplement: Supplementary file 1 — Data S1: jmri70128‐sup‐0001‐supinfo.zip. [file JMRI-63-574-s001.zip › Supplementary_Table3.xlsx]

## Sheet: COVID-P vs HC
COVID-P vs HC						HC vs COVID-P
ROIs and Tracts	MD [x10^3 mm^2/s]	viso [a.u.]	qT1 [ms]	g-ratio [a.u.]		ROIs and Tracts	GM	WM	FA [a.u.]	vintra [a.u.]	BPF [a.u.]	QSM [ppm]
Hypo R	1.89 ± 0.30	0.59 ± 0.09	2.05 ± 0.25			Hypo R	0.39 ± 0.05			0.22 ± 0.03
	1.53 ± 0.16	0.46 ± 0.06	1.75 ± 0.14				0.32 ± 0.04			0.17 ± 0.04
	3.55	3.70	3.61				3.54			3.42
Thal L		0.38 ± 0.10				Amy L						-0.03 ± 0.01
		0.24 ± 0.08										-0.05 ± 0.02
		3.51										3.43
BS	1.45 ± 0.19	0.47 ± 0.08	1.72 ± 0.21			BS			0.37 ± 0.04	0.39 ± 0.05
	1.21 ± 0.16	0.37 ± 0.08	1.50 ± 0.16						0.31 ± 0.04	0.33 ± 0.04
	3.90	3.88	3.70						4.17	3.81
Cb LobVI R	1.19 ± 0.20	0.21 ± 0.08				Cb LobVI R		0.02 ± 0.00	0.20 ± 0.02	0.42 ± 0.04
	0.93 ± 0.14	0.10 ± 0.05						0.01 ± 0.00	0.17 ± 0.02	0.37 ± 0.04
	3.56	3.55						3.90	3.53	3.57
Cb CrusII R		0.17 ± 0.07				Cb LobVIII R				0.48 ± 0.04
		0.09 ± 0.04								0.40 ± 0.04
		3.54								3.78
Cb LobVIII R	1.43 ± 0.21	0.41 ± 0.08				Cb LobIX R	0.46 ± 0.07	0.11 ± 0.03	0.25 ± 0.04	0.45 ± 0.06
	1.00 ± 0.20	0.21 ± 0.11					0.34 ± 0.03	0.07 ± 0.02	0.20 ± 0.03	0.33 ± 0.06
	3.96	3.79					3.50	3.51	3.88	4.07
Cb LobIX R	1.76 ± 0.33	0.52 ± 0.12	1.76 ± 0.20			DN R			0.33 ± 0.04	0.55 ± 0.03
	1.11 ± 0.27	0.24 ± 0.12	1.45 ± 0.11						0.29 ± 0.03	0.51 ± 0.02
	4.07	4.12	3.75						3.44	3.57
Thal L-Hypo L				0.78 ± 0.04		Cb LobIX L		0.17 ± 0.04
				0.72 ± 0.04				0.11 ± 0.02
				3.36				3.51
Ins R-Thal L			1.36 ± 0.16			EC L-Thal L						-0.04 ± 0.01
			1.17 ± 0.09									-0.06 ± 0.01
			3.47									3.43
						Thal L-Hippo L					0.08 ± 0.01
											0.07 ± 0.01
											3.85
						Thal L-Hypo L					0.08 ± 0.01
											0.06 ± 0.01
											3.87
						BS-Cb VI R		0.07 ± 0.01
								0.06 ± 0.01
								3.63
						BS-Cb IX R		0.12 ± 0.04
								0.07 ± 0.02
								3.55
						BS-Cb IX L		0.20 ± 0.05
								0.14 ± 0.02
								3.50
						Ins R-Thal L				0.41 ± 0.03
										0.36 ± 0.04
										3.69

## Sheet: COVID-P vs COVID-R
COVID-P vs COVID-R									COVID-R vs COVID-P
ROIs and Tracts	FA [a.u.]	MD [x10^3 mm^2/s]	viso [a.u.]	qT1 [ms]	T2b [ms]	g-ratio [a.u.]	QSM [ppm]		ROIs and Tracts	GM	FA [a.u.]	vintra [a.u.]	BPF [a.u.]	χpos [ppm]	QSM [ppm]
EC R				1.91 ± 0.25					Hypo R				0.06 ± 0.01
				1.61 ± 0.11									0.04 ± 0.01
				3.61									3.61
Thal R				1.55 ± 0.20	16.72 ± 4.18		-0.00 ± 0.01		OFC R					0.02 ± 0.01
				1.32 ± 0.12	12.78 ± 2.12		-0.02 ± 0.02							0.01 ± 0.01
				3.44	3.55		3.69							3.61
Hypo R		2.05 ± 0.32	0.62 ± 0.09	2.07 ± 0.24					Amy L				0.07 ± 0.01
		1.66 ± 0.18	0.49 ± 0.07	1.76 ± 0.16									0.06 ± 0.01
		3.37	3.44	3.77									3.65
EC L					21.08 ± 4.42	0.84 ± 0.04			Thal L		0.30 ± 0.04
					16.54 ± 3.42	0.79 ± 0.04					0.23 ± 0.04
					3.59	3.71					3.57
Amy L					11.54 ± 1.75	0.74 ± 0.03			BS		0.33 ± 0.05
					10.04 ± 0.84	0.71 ± 0.04					0.30 ± 0.04
					3.76	3.39					3.87
Thal L		1.99 ± 0.41	0.41 ± 0.13	2.06 ± 0.43	16.94 ± 4.36				Cb CrusI R	0.72 ± 0.07
		1.45 ± 0.25	0.23 ± 0.07	1.53 ± 0.25	12.61 ± 2.05					0.59 ± 0.05
		3.40	3.43	3.39	3.64					3.44
BS		1.55 ± 0.21	0.48 ± 0.09						Cb LobVI R	0.76 ± 0.07
		1.29 ± 0.18	0.37 ± 0.08							0.64 ± 0.04
		3.63	3.58							3.45
Cb CrusI R			0.26 ± 0.11						Cb LobIX R			0.43 ± 0.06
			0.12 ± 0.06									0.34 ± 0.06
			3.56									3.66
Cb LobVI R			0.24 ± 0.08						Cb CrusI L				0.06 ± 0.01
			0.11 ± 0.07										0.04 ± 0.01
			3.58										3.64
Cb CrusII R		0.90 ± 0.09	0.18 ± 0.07						Cb LobVI L				0.05 ± 0.01
		0.75 ± 0.09	0.08 ± 0.05										0.04 ± 0.01
		3.63	3.84										3.66
Cb LobVIII R		1.82 ± 0.26	0.43 ± 0.08						Cb LobIX L	0.42 ± 0.04
		1.21 ± 0.40	0.23 ± 0.14							0.34 ± 0.04
		3.67	3.61							3.72
Cb LobIX R		2.00 ± 0.33	0.58 ± 0.11	2.38 ± 0.28					EC L-Hippo L	0.42 ± 0.03
		1.29 ± 0.41	0.30 ± 0.18	1.64 ± 0.46						0.37 ± 0.04
		3.87	3.89	3.61						3.55
Cb CrusI L				2.01 ± 0.26					Amy L-Thal L						0.00 ± 0.02
				1.62 ± 0.19											-0.03 ± 0.02
				3.79											3.66
Cb LobVI L				1.77 ± 0.10	15.78 ± 3.31				Amy L-BS	0.18 ± 0.02
				1.58 ± 0.08	11.29 ± 1.66					0.15 ± 0.02
				3.59	3.51					3.44
Cb CrusII L				1.78 ± 0.26					Thal L-Hypo L				0.08 ± 0.01
				1.44 ± 0.19									0.06 ± 0.01
				3.44									3.64
Cb LobIX L				2.91 ± 0.34					BS-Cb IX L	0.31 ± 0.03
				1.79 ± 0.73						0.24 ± 0.03
				3.47						3.62
OFC R-BS	0.31 ± 0.07								EC R-BS						0.00 ± 0.01
	0.20 ± 0.05														-0.02 ± 0.01
	3.68														3.82
Thal L-Hippo L				1.80 ± 0.27	14.31 ± 2.85				PirC R-Hypo R					0.06 ± 0.03	0.05 ± 0.05
				1.47 ± 0.17	11.17 ± 1.25									0.04 ± 0.02	0.01 ± 0.04
				4.04	3.56									3.92	3.54
Thal L-Hypo L					18.74 ± 3.49	0.78 ± 0.04
					13.58 ± 3.02	0.72 ± 0.05
					3.41	3.42
AON R-OFC R						0.73 ± 0.03
						0.68 ± 0.03
						3.37
Thal R-OFC R							0.01 ± 0.02
							-0.01 ± 0.02
							3.67
Ins R-OFC R							0.00 ± 0.03
							-0.02 ± 0.02
							3.63
Ins R-Thal L					13.62 ± 2.33
					11.00 ± 1.13
					3.86
Hippo L-Ins L					14.79 ± 3.95
					10.46 ± 1.25
					3.80
Amy R-Thal L					13.37 ± 3.25
					10.43 ± 0.95
					3.76
Thal R-Hippo L				1.92 ± 0.33
				1.57 ± 0.15
				3.37
Hippo R-Ins R				2.23 ± 0.40
				1.71 ± 0.23
				3.69
Hippo R-Thal L				2.05 ± 0.32
				1.61 ± 0.19
				3.79
Hippo R-Hippo L				2.10 ± 0.28
				1.67 ± 0.19
				4.43

## Sheet: COVID-R vs HC
COVID-R vs HC					HC vs COVID-R
ROIs and Tracts	GM	BPF [a.u.]	χpos [ppm]		ROIs and Tracts	WM	qT1 [ms]	T2b [ms]	g-ratio [a.u.]	χneg [ppm]	QSM [ppm]
Thal R		0.08 ± 0.01			AON R					0.04 ± 0.02
		0.07 ± 0.01								0.03 ± 0.01
		3.63								3.39
Hippo R		0.06 ± 0.01			EC R		1.57 ± 0.15	17.39 ± 2.62
		0.05 ± 0.01					1.43 ± 0.06	14.15 ± 2.36
		3.95					3.70	3.63
EC L		0.06 ± 0.01			Thal R			17.24 ± 2.72	0.78 ± 0.03
		0.04 ± 0.01						14.08 ± 2.45	0.74 ± 0.02
		3.57						3.63	3.79
Amy L		0.06 ± 0.01			Hippo R				0.79 ± 0.03
		0.05 ± 0.01							0.74 ± 0.04
		3.44							4.03
BS			0.04 ± 0.02		EC L	0.01 ± 0.01		17.15 ± 3.01	0.82 ± 0.04
			0.02 ± 0.01			0.01 ± 0.00		13.72 ± 2.73	0.76 ± 0.05
			3.62			3.95		3.42	3.62
Cb CrusI R		0.07 ± 0.01			BS			15.46 ± 2.61	0.80 ± 0.03
		0.05 ± 0.01						12.67 ± 1.77	0.75 ± 0.04
		3.69						3.71	3.77
Cb CrusI L		0.05 ± 0.01			Cb CrusI R			20.22 ± 4.08	0.84 ± 0.03
		0.04 ± 0.01						15.31 ± 3.45	0.80 ± 0.03
		3.65						3.62	3.63
Cb LobVI L	0.48 ± 0.06	0.05 ± 0.01			Cb LobVI R			14.34 ± 2.65	0.82 ± 0.02
	0.42 ± 0.06	0.04 ± 0.01						11.62 ± 1.50	0.79 ± 0.03
	3.65	3.64						3.77	3.49
Cb CrusII L			0.03 ± 0.02		Cb CrusII R	0.03 ± 0.02
			0.01 ± 0.01			0.02 ± 0.01
			3.50			3.43
AON L-OFC L		0.07 ± 0.02			Cb CrusI L			19.62 ± 3.86	0.86 ± 0.03
		0.05 ± 0.01						15.16 ± 3.27	0.82 ± 0.03
		3.74						3.59	3.51
Hypo L-BS			0.04 ± 0.02		Cb LobVI L		2.45 ± 0.38	15.42 ± 2.85	0.85 ± 0.02
			0.03 ± 0.01				2.07 ± 0.23	12.13 ± 1.99	0.81 ± 0.03
			3.64				3.80	3.99	3.53
BS-Cb CrusI R			0.05 ± 0.02		Cb LobVIII L	0.17 ± 0.03
			0.03 ± 0.01			0.15 ± 0.02
			3.60			3.51
BS-Cb Crus II L			0.03 ± 0.01		Ins R-BS			13.35 ± 2.44
			0.02 ± 0.01					11.01 ± 1.19
			3.61					3.74
BS-Cb IX L			0.02 ± 0.01		OFC R-OFC L			15.00 ± 2.47	0.78 ± 0.03
			0.01 ± 0.01					12.29 ± 1.76	0.74 ± 0.03
			3.56					3.73	3.75
PirC R-OFC R		0.07 ± 0.02			OFC R-BS			12.56 ± 1.77
		0.06 ± 0.01						10.74 ± 1.03
		3.87						3.94
Hypo R-BS			0.05 ± 0.02		AON L-OFC L		1.66 ± 0.21		0.79 ± 0.03
			0.03 ± 0.01				1.45 ± 0.13		0.75 ± 0.04
			3.63				3.65		3.68
					EC L-Thal L						-0.04 ± 0.02
											-0.05 ± 0.02
											3.72
					EC L-Hippo L						-0.03 ± 0.02
											-0.05 ± 0.02
											3.85
					Thal L-Hypo L			13.99 ± 2.88
								11.34 ± 1.53
								3.75
					Thal L-Ins L			13.43 ± 2.29
								11.11 ± 1.92
								3.58
					BS-Cb Crus II R	0.04 ± 0.02
						0.03 ± 0.01
						3.44
					BS-Cb VIII L	0.23 ± 0.04
						0.19 ± 0.03
						3.52
					PirC R-OFC R				0.78 ± 0.03
									0.73 ± 0.05
									3.63
					PirC L-Thal L			14.11 ± 3.09
								11.33 ± 1.45
								3.70
					Amy R-Thal L			13.39 ± 2.54
								11.04 ± 1.15
								3.86
